# Supplementary material for: Is My Network Module Preserved and Reproducible?
Source: PLoS Comput Biol. 2011 Jan 20;7(1):e1001057. doi: 10.1371/journal.pcbi.1001057 (PMC3024255; doi:10.1371/journal.pcbi.1001057)
Supplement: Table S1 — Preservation statistics of human brain modules in chimpanzee samples and vice-versa. This table contains observed preservation statistics and their permutation Z scores of human brain modules in chimpanzee samples and vice-versa. Columns indicate the reference data set, test data set, module label (color), module type, module size, observed preservation statistics, their Z scores, empirical p-values, and Bonferoni-corrected empirical p-values. The grey (improper) modules contain all unassigned genes, and the gold module is a random sample representing the entire network as a single module. (0.03 MB CSV) [file pcbi.1001057.s001.csv]

referenceSet	testSet	moduleLabel	moduleSize	medianRank.qual	propVarExplained.qual	meanSignAwareKME.qual	meanSignAwareCorDat.qual	meanAdj.qual	meanClusterCoeff.qual	meanMAR.qual	medianRank.pres	medianRankDensity.pres	medianRankConnectivity.pres	propVarExplained.pres	meanSignAwareKME.pres	meanSignAwareCorDat.pres	meanAdj.pres	meanClusterCoeff.pres	meanMAR.pres	cor.kIM	cor.kME	cor.kMEall	cor.cor	cor.clusterCoeff	cor.MAR	accuracy	minusLogFisherP	coClustering	separability.qual	separability.pres	Zsummary.qual	Z.propVarExplained.qual	Z.meanSignAwareKME.qual	Z.meanSignAwareCorDat.qual	Z.meanAdj.qual	Z.meanClusterCoeff.qual	Z.meanMAR.qual	log.psummary.qual	log.p.propVarExplained.qual	log.p.meanSignAwareKME.qual	log.p.meanSignAwareCorDat.qual	log.p.meanAdj.qual	log.p.meanClusterCoeff.qual	log.p.meanMAR.qual	log.p.Bonfsummary.qual	log.p.Bonf.propVarExplained.qual	log.p.Bonf.meanSignAwareKME.qual	log.p.Bonf.meanSignAwareCorDat.qual	log.p.Bonf.meanAdj.qual
Human	Chimp	black	50	1	0.821171778511116	0.905064117006594	0.815465968054775	0.341774520821324	0.397705790108666	0.422229962883766	3	2	8	0.592741448108707	0.711171801085053	0.500250212669651	0.132366478924718	0.256570610933474	0.270714237305181	0.559266922039408	0.50865753982262	0.721375662017524	0.462490720377173	0.589428430495113	0.644889068517086	0.46	36.6276799752376	0.255510204081633	0.328738292291347	0.345003929250900	17.2415954655249	14.0899896410184	12.1410960897254	20.3932012900314	39.5113027154616	13.1717851413468	12.5738251615215	-68.3386562059403	-44.6599270741662	-33.4950984266406	-92.0173853377144	-340.993993389441	-39.1953638562296	-35.8324752923421	-67.384413696501	-43.7056845647269	-32.5408559172013	-91.0631428282751	-340.039750880001
Human	Chimp	blue	360	5.5	0.673439409982775	0.815839320333293	0.664809908900665	0.146187909918001	0.216277980555169	0.251726494544948	7	6.5	7	0.326712784914184	0.468273930087684	0.22054084053611	0.0216466244217302	0.090030766502996	0.120086132534849	0.338965521733531	0.743350222699267	0.570249358205039	0.560440685025837	0.411710449503127	0.360274041335928	0.236111111111111	20.9872775007446	0.0890745899102445	0.261981742389862	0.103189764810192	31.1732368862328	23.8453624207785	22.6901390323345	38.5011113516872	38.6654968072281	8.62877025447507	10.0880286294152	-224.558697902129	-125.247459772804	-113.552375287963	-323.869936031454	-326.626311407837	-17.5085324181536	-23.505773900664	-223.604455392690	-124.293217263364	-112.598132778524	-322.915693522015	-325.672068898397
Human	Chimp	brown	343	7	0.646216004973819	0.797561834599731	0.635424509304096	0.133069542253249	0.216725281292751	0.257227670453382	4	4	3	0.535229952793684	0.699315508767969	0.486633107061313	0.0806672342485092	0.182598269519239	0.209551323165991	0.427255744563141	0.916624115967563	0.832228977736475	0.850025364279067	0.123759390055504	0.402972314303261	0.507288629737609	113.677650452752	0.349666683716093	0.282916735405642	0.103189764810192	29.877877583566	23.7048766477112	22.4617227392997	36.0508785194208	36.1814661403738	8.80645566799166	11.1550032035989	-203.98476067553	-123.794330292050	-111.308467378957	-284.17519105901	-286.225032901402	-18.1898846319793	-28.470503029858	-203.030518166091	-122.840087782611	-110.354224869518	-283.220948549571	-285.270790391962
Human	Chimp	gold	1000	8	0.281779741974926	0.451169155555097	0.316829007304051	0.0240801344019564	0.117531764945814	0.150730353542850	8	8	5	0.272102048361951	0.354716911217489	0.146541084914218	0.0179961276475297	0.0947873558763348	0.122502343457819	0.749012205808329	0.829043069006068	0.846364361197462	0.53678229191118	0.673061434004651	0.722914053739668	NA	NA	NA	0.00272196414916226	0.00783564556372995	-0.509749302400262	-0.00445420195983562	-0.202573740547918	-1.15729863910370	-0.816924864252607	-0.36611379083456	-1.27881471162918	-0.168545964487818	-0.299489280857383	-0.236372956659146	-0.0572853342094228	-0.10071897231649	-0.191883652548503	-0.0459897342033449	0	0	0	0	0
Human	Chimp	green	126	4	0.689541090347644	0.826994010448451	0.681480758910739	0.151796168781834	0.210239368247073	0.249042504389250	6	6.5	6	0.323432701037863	0.486152373894176	0.235517962475079	0.0197410242188920	0.0875193495280825	0.114255117869962	0.0975034557674538	0.784159261136608	0.686817163409379	0.59582185397204	0.160721234540865	0.194880365540813	0.214285714285714	6.70089024275241	0.0843174603174603	0.261981742389862	0.319554583795859	20.0530747071374	15.8105873944596	14.9984251696646	25.3392134062626	24.2955620198153	4.68961450444268	5.6969776188161	-92.9214307557718	-55.8810689656749	-50.4249158491861	-141.228531405925	-129.961792545869	-5.86372309987814	-8.21484844320886	-91.9671882463325	-54.9268264562355	-49.4706733397468	-140.274288896485	-129.007550036430
Human	Chimp	grey	1000	9	0.173410246087974	0.355441351248617	0.245113744825201	0.00649599831465964	0.0437211776619693	0.0804450752904533	9	9	9	0.125184815493839	0.0143728713183250	0.0380009721596566	0.00443507588054828	0.0371578063419962	0.0665561497790288	0.263655331791827	0.0598769554000303	0.198299171667312	0.178631462441759	0.226027473884322	0.261665397733206	0.979421579532814	200	0.959255414567475	0.122008107013817	0.156624767365026	-19.1504936596821	-19.4640731478720	-17.9219453912934	-25.7766967739954	-18.8369141714922	-21.8909688913235	-26.5132163853301	-4.08536174654194e-80	-4.80903980343947e-85	-1.72629407439409e-72	-3.51492832739917e-147	-8.17067540268584e-80	-6.87728757798098e-107	-1.48191622499634e-155	0	0	0	0	0
Human	Chimp	red	122	2	0.765113180067763	0.871973375344074	0.758398446706046	0.249067523311296	0.317432999163814	0.338920360115536	5	5	4	0.522776582750325	0.673078570153765	0.449155378239437	0.0755650275588324	0.169297872137428	0.197130447806309	0.37148939369431	0.89028217967219	0.71604207287376	0.800742487829597	0.42740645674649	0.459008541691717	0.336065573770492	28.4418599292755	0.171115025064354	0.358158203556608	0.212798744842610	22.6363123624761	17.1464347696677	15.4096406877746	28.1261899552845	42.0908154362117	13.0018431217488	12.9556190983276	-119.553105021471	-65.4760663667703	-53.1518305865613	-173.630143676172	-386.72955301281	-38.2239173955896	-37.9618425590531	-118.598862512032	-64.5218238573309	-52.197588077122	-172.675901166732	-385.77531050337
Human	Chimp	turquoise	1000	5.5	0.677305862827399	0.814854139591188	0.663824099166251	0.163158380019639	0.282946221396582	0.276508396333908	2	3	2	0.564367929581843	0.709398402580501	0.502311681765013	0.0999070982299863	0.228302513371255	0.218695857012403	0.607476818067785	0.92616823371166	0.859117240700011	0.859905368069294	0.286058941727820	0.614892356469343	0.746253746253746	200	0.558829170829171	0.351874669827411	0.319554583795859	63.149625533935	48.3017590773205	44.2856776572767	77.9974919905495	90.7300455580885	32.1364793615989	26.4613113022616	-916.015432049652	-508.700765596911	-427.919356758053	-1323.33009850239	-1789.90020588861	-226.166038668095	-153.869033696941	-915.061189540212	-507.746523087471	-426.965114248613	-1322.37585599295	-1788.94596337917
Human	Chimp	yellow	200	3	0.724312454469354	0.846217906372627	0.714710975060264	0.209962596714724	0.307600308537272	0.329130650371708	1	1	1	0.65277156275643	0.777838138305634	0.603648566810503	0.167975396136760	0.298319949700058	0.304432256044157	0.520292340923057	0.95129442291595	0.822900436921069	0.91026010614032	0.462283476001875	0.531716396727449	0.7	124.827220689706	0.497537688442211	0.328738292291347	0.212798744842610	28.456169035672	21.6348017575693	20.1183841736124	35.2775363137747	46.7887970559462	14.8031102889174	15.7378974089833	-187.780891165146	-103.374112503837	-89.5939610045129	-272.187669826456	-477.446330610633	-49.1553279981997	-55.3811085991083	-186.826648655707	-102.419869994397	-88.6397184950736	-271.233427317017	-476.492088101194
Chimp	Human	black	37	1	0.775355571234112	0.876361513270472	0.761684705807335	0.269507076822238	0.360767634775953	0.360526572288785	2	2	3	0.737120783056534	0.846184184677418	0.708964393789918	0.255777185785899	0.372208387334001	0.384177223049598	0.767428514652873	0.957448989831483	0.709706754155997	0.924584963547494	0.721847865543424	0.793950153841978	0.621621621621622	36.6276799752376	0.420420420420420	0.429036822405445	0.164790675068202	10.8481253070175	8.87932832375176	7.51625952994609	12.8169222902832	22.5972727595321	9.28456225277666	8.3972850693368	-27.8271269653738	-18.4732389584185	-13.5500157902799	-37.1810149723291	-112.637350721268	-20.0905155357785	-16.6411899783972	-26.8728844559345	-17.5189964489791	-12.5957732808406	-36.2267724628898	-111.683108211828
Chimp	Human	blue	36	3	0.738321496175643	0.856808446243755	0.726573069603085	0.195507232101281	0.259309390877238	0.277494424365014	1	1	1	0.79770931284684	0.891277217602189	0.788522176692891	0.292603458535870	0.359183489739231	0.371013772942079	0.523643226728739	0.991135571845238	0.680468954541024	0.97580530674975	0.357905414344239	0.536744646325955	0.75	20.9872775007446	0.614285714285714	0.395524102379281	0.146345605686259	10.9699995362184	9.13914745836337	7.97275114911594	12.8008516140735	16.8938617645602	5.46168675092701	5.2110770311315	-28.2965679498029	-19.5020577891054	-15.1101929903960	-37.0910781105004	-63.6027070765124	-7.62742696123758	-7.02745589990637	-27.3423254403636	-18.5478152796661	-14.1559504809567	-36.1368356010611	-62.6484645670731
Chimp	Human	brown	327	6.5	0.644662837801043	0.796897045311705	0.634144608777816	0.126008806423091	0.209676433637993	0.238647411863762	6	6	7	0.554234960810054	0.714724698846206	0.509241518501208	0.096614362802005	0.204208515365523	0.241599325786071	0.454325666670771	0.935227573701035	0.838984192714296	0.854225292926084	0.125967210465097	0.414202022903623	0.532110091743119	113.677650452752	0.364270839196263	0.395524102379281	0.146345605686259	27.8009136444497	21.8510245369910	20.4218956404190	33.7508027519085	34.2294501738652	9.90669574712688	12.1033033510456	-177.351983843220	-105.420167649734	-92.2723078337716	-249.283800036706	-256.355566620041	-22.7107357504947	-33.2947984593034	-176.397741333780	-104.465925140294	-91.3180653243323	-248.329557527266	-255.401324110602
Chimp	Human	gold	1000	8	0.271933588713479	0.440521120174999	0.289285939789357	0.0186324321324301	0.0990730636121377	0.127857511675312	8	8	8	0.286672934763343	0.361386877149233	0.157564435914617	0.0256546737986928	0.122624830500578	0.159994613836023	0.738814846606309	0.836554825629436	0.871513778546024	0.548897089596314	0.658977712871052	0.70436255171473	NA	NA	NA	0.0054662680655746	0.00186710889010244	0.725332060502732	0.910368176382623	0.592990989242099	0.286218444428302	0.857673131763365	0.691302396491679	0.99729665964547	-0.633465035698479	-0.741568211963418	-0.558157886746213	-0.411890375313901	-0.708772184650744	-0.611387749369433	-0.797756233631379	0	0	0	0	0
Chimp	Human	green	38	4	0.721640951763302	0.846460595812955	0.708888647608464	0.177442724361562	0.244482246567852	0.259505169430711	4	4	2	0.654076449235357	0.802345618239195	0.634307552350632	0.12823234586157	0.216394944737934	0.244725602760618	0.176409907324841	0.988188644726804	0.808444339216005	0.955952453458004	0.00413389111082010	0.221325872147137	0.315789473684211	5.88128183653708	0.193456614509246	0.303633773713505	0.277422197313674	9.35883283715584	7.53216029336716	6.98684641217898	11.1855053809445	13.3074375068272	4.89358267837924	4.65245285950012	-21.1112525912304	-13.6028629834672	-11.8521170729554	-28.6196421989936	-39.9797504692291	-6.30532159738129	-5.78514325662259	-20.1570100817911	-12.6486204740279	-10.8978745635161	-27.6653996895543	-39.0255079597897
Chimp	Human	grey	1000	9	0.130330033922600	0.291983250882918	0.225038169327710	0.00475646383551196	0.0388947446788171	0.0688448145479778	9	9	9	0.214990237423372	0.101069853255019	0.0524973009973252	0.0102026048581544	0.0593161825826952	0.0973250131252573	0.283474904839636	0.324341673933991	0.527888392630246	0.209746406282712	0.170431401892571	0.287402787409363	0.781971580817052	200	0.611403812633501	0.180360077032344	0.227943171017702	-25.0812581677488	-27.1746388045086	-28.3898253861207	-22.9878775309890	-16.3794784250845	-19.4687236880166	-22.0321287209111	-6.69134986890712e-118	-2.81304730742673e-163	-5.86390128440231e-178	-1.33826997378142e-117	-5.82023409130262e-61	-4.39176200954561e-85	-3.07812209796381e-108	0	0	0	0	0
Chimp	Human	red	32	2	0.747095492429015	0.861084001211949	0.733264726737105	0.217251799363908	0.295184293699995	0.311872687071011	3	3	6	0.733549079858791	0.817565365151704	0.659920683019474	0.253936561641682	0.366132424993109	0.388041347122002	0.472263949498532	0.916013290278756	0.646644422117795	0.876003022548658	0.532064633969396	0.515820240859669	0.71875	28.4418599292755	0.532258064516129	0.399963198422843	0.383628442037819	10.3478584544259	8.46118765129763	7.67776783743186	12.2345292575541	17.1665853789118	6.63783681699724	6.26973038700871	-25.4356319225895	-16.8783283597716	-14.0918246463404	-33.9929354854075	-65.6267147837254	-10.7981660999098	-9.74271295015633	-24.4813894131502	-15.9240858503322	-13.1375821369010	-33.0386929759681	-64.6724722742861
Chimp	Human	turquoise	986	6.5	0.646610634276038	0.794969329601766	0.632173531146838	0.132310817994991	0.242629167493117	0.240787754897144	5	5	4	0.60172224226818	0.741513725113896	0.54794718402251	0.129761987498928	0.268362559572099	0.265314604645132	0.634467942433927	0.953536886792524	0.877991864759877	0.890120763839117	0.376246408400087	0.638496886924251	0.757606490872211	200	0.588638914343963	0.303633773713505	0.277422197313674	53.0446896788299	42.5789663070364	39.8172258520916	63.5104130506235	68.0290141032464	23.9805490664303	22.2773610304892	-636.895400230322	-395.709604131086	-346.267161906817	-878.081196329557	-1007.17774807689	-126.653855557153	-109.513834012679	-635.941157720883	-394.755361621647	-345.312919397378	-877.126953820118	-1006.22350556745
Chimp	Human	yellow	292	5	0.677584894116639	0.81665353665413	0.665956375557087	0.157928939541179	0.262257668114091	0.272921058698289	6	7	4	0.532510953371444	0.703310867898801	0.493123671855483	0.0981049984577575	0.234268226010014	0.274061452900603	0.627303639671802	0.96662746873333	0.839355489050746	0.884343042518266	0.50616600867241	0.577738368883571	0.479452054794521	124.827220689706	0.277055971378807	0.399963198422843	0.164790675068202	28.6549997588632	22.7609237217070	20.856370718478	34.5490757960193	42.1144227164734	15.4446740764112	16.192654432953	-187.692781969634	-114.252337475946	-96.1758087810921	-261.133226463322	-387.161453839665	-53.387529931188	-58.5465021902148	-186.738539460195	-113.298094966507	-95.2215662716528	-260.178983953883	-386.207211330226
[truncated: 62 more columns]
