# Supplementary material for: Is My Network Module Preserved and Reproducible?
Source: PLoS Comput Biol. 2011 Jan 20;7(1):e1001057. doi: 10.1371/journal.pcbi.1001057 (PMC3024255; doi:10.1371/journal.pcbi.1001057)
Supplement: Table S2 — Preservation statistics of male human brain modules in the corresponding female samples and vice-versa. This table contains observed preservation statistics and their permutation Z scores of male human brain modules in the corresponding female samples and vice-versa. Columns indicate the reference data set, test data set, module label (color), module type, module size, observed preservation statistics, their Z scores, empirical p-values, and Bonferoni-corrected empirical p-values. The grey (improper) modules contain all unassigned genes, and the gold module is a random sample of genes representing the entire network as a single module. (0.26 MB CSV) [file pcbi.1001057.s002.csv]

referenceSet	testSet	moduleLabel	moduleSize	medianRank.qual	propVarExplained.qual	meanSignAwareKME.qual	meanSignAwareCorDat.qual	meanAdj.qual	meanClusterCoeff.qual	meanMAR.qual	medianRank.pres	medianRankDensity.pres	medianRankConnectivity.pres	propVarExplained.pres	meanSignAwareKME.pres	meanSignAwareCorDat.pres	meanAdj.pres	meanClusterCoeff.pres	meanMAR.pres	cor.kIM	cor.kME	cor.kMEall	cor.cor	cor.clusterCoeff	cor.MAR	accuracy	minusLogFisherP	coClustering	separability.qual	separability.pres	Zsummary.qual	Z.propVarExplained.qual	Z.meanSignAwareKME.qual	Z.meanSignAwareCorDat.qual	Z.meanAdj.qual	Z.meanClusterCoeff.qual	Z.meanMAR.qual	log.psummary.qual	log.p.propVarExplained.qual	log.p.meanSignAwareKME.qual	log.p.meanSignAwareCorDat.qual	log.p.meanAdj.qual	log.p.meanClusterCoeff.qual	log.p.meanMAR.qual	log.p.Bonfsummary.qual	log.p.Bonf.propVarExplained.qual	log.p.Bonf.meanSignAwareKME.qual	log.p.Bonf.meanSignAwareCorDat.qual	log.p.Bonf.meanAdj.qual
maleCTX	maleCTX_95	0	1000	16	0.0730035297003107	0.222306337898459	0.00591057670764798	0.000205776417966856	0.00995254737165998	0.0110314576904265	15	16	15	0.083143331235577	0.0658530075525432	0.00673691780600877	0.000495099513324062	0.0175515001100855	0.0211039460825371	-0.0207856677515329	0.238462644237800	0.319627818505116	0.0431615494799654	-0.0223044016709071	-0.0268145858434646	1	200	1	0.125050251571464	0.147550235127844	-13.8422030678616	-17.5836090892362	-16.7725787990467	10.8666050644142	-10.9118273366765	-9.68022307443484	-11.8477615288305	-1.09877962465886e-28	-7.14316160565546e-70	-8.41071274503193e-64	-27.0802074826068	-2.19755924931772e-28	-7.94578021862524e-23	-4.79930010904653e-33	0	0	0	-25.8760874999509	0
maleCTX	maleCTX_95	0.1	1000	15	0.0863319109177843	0.241425348532506	0.00154749692923609	0.000412371495043868	0.0186600746447839	0.0201982354491513	15	15	11	0.110413811797407	0.0123111319585358	0.0220884858082941	0.000765216672543024	0.0216931702051062	0.0273009241072433	0.237657513787923	0.0213732671485125	0.0693545321069818	0.143235128290762	0.327455820007228	0.320384467398257	NA	NA	NA	0.346637551455193	0.233576056111907	-0.327379991277373	-0.608302391145623	-0.0464575914091239	-1.22939292367740	0.406642371221642	1.72787293603113	1.48664993423572	-0.211397489785002	-0.137566549697164	-0.28522842987284	-0.0503476714080423	-0.465802069002317	-1.37669380300330	-1.16396944198594	0	0	0	0	0
maleCTX	maleCTX_95	10	250	10.5	0.317562885682791	0.547200576229253	0.297375283752718	0.00597010554451775	0.0237808163732415	0.0290645663010858	11	13	8	0.329309106478695	0.558059686521189	0.289603562865828	0.00941643965116945	0.0384413321229119	0.0518740735378486	0.24541433113037	0.207909522512599	0.675303595499752	0.163460865367987	0.157632065913802	0.197093119877248	1	200	1	0.222945234165771	0.527621556812662	19.7398500732016	19.7016667479888	19.7780333984144	178.926717810023	18.3825605001259	-1.49790407645460	-0.807659521754568	-86.3098159724938	-85.9816380287365	-86.637993916251	-6954.5708290859	-75.0428483439243	-0.0301551714691555	-0.102176863973858	-85.1056959898378	-84.7775180460805	-85.4338739335951	-6953.36670910325	-73.8387283612684
maleCTX	maleCTX_95	15	279	3.5	0.426910783573264	0.631644535570637	0.397202997529428	0.0239139871679548	0.076448567096999	0.0749036314535927	1	1	1	0.502674401288861	0.69393414787049	0.468629012527071	0.0435034119412368	0.102726072438236	0.108926206298296	0.601961420450507	0.613774665360815	0.701967264911037	0.4480994469841	0.57589584302435	0.601829219751527	1	200	1	0.609811389914414	0.349577623757599	66.1469271284519	37.3483757007350	30.2974894627937	283.388394869882	94.9454785561689	10.6343656496109	9.34262669609226	-1132.37613770711	-304.870612360476	-201.208643761824	-17441.7254176715	-1959.88166305375	-25.986683830738	-20.3280255314437	-1131.17201772446	-303.66649237782	-200.004523779168	-17440.5212976888	-1958.67754307110
maleCTX	maleCTX_95	16	180	6	0.380211895231056	0.599007565878462	0.355460523148367	0.0127162055778530	0.0418458163921218	0.0472501139061912	6	6	6	0.389384493063634	0.607423299008974	0.34902746738875	0.0157269228464019	0.052539455182674	0.0616350407461629	0.34751808054955	0.252066370292760	0.567402657518698	0.173136829287266	0.28016659672797	0.323034591404807	1	200	1	0.0843270168154627	0.556697109468503	31.5553563449126	24.4180308287195	22.5682305119322	183.045210069715	38.6926818611056	2.48148155794983	2.94765633397155	-229.171360312396	-131.259446722844	-112.351960657446	-7278.29916786706	-327.083273901947	-2.18429782310375	-2.79561842554103	-227.967240329740	-130.055326740188	-111.147840674790	-7277.0950478844	-325.879153919291
maleCTX	maleCTX_95	18	279	14	0.300216472697901	0.527784134024446	0.276288993050069	0.00548102171625243	0.0248321710421635	0.0306662981468228	12	13.5	11	0.331580713844108	0.549848084355719	0.27642877373459	0.00980661726101627	0.0393802531518871	0.0533736630232928	0.175750427040478	0.147910145025603	0.60491546517448	0.158899296532600	0.0766720380257434	0.166800306858033	1	200	1	0.0843270168154627	0.556697109468503	20.5079388479816	20.6794649446628	20.3364127513003	207.771404449166	17.0725622186578	-1.29545741113323	-0.470444676654681	-93.0452338064314	-94.5765437592205	-91.5139238536423	-9376.73648597713	-64.9252893564435	-0.0445918858770073	-0.166864798265672	-91.8411138237755	-93.3724237765645	-90.3098038709864	-9375.53236599447	-63.7211693737875
maleCTX	maleCTX_95	19	70	9	0.337914806286231	0.572246870308926	0.318128911529973	0.00511393282623493	0.0201727500360634	0.0220984207831472	12	11.5	12	0.339756720959655	0.566010743476629	0.305731911578493	0.00828636328939288	0.0358131816096681	0.0409079985869649	0.0502320140818996	0.0891543393833853	0.272480538366411	0.0979200966936315	0.0503255340872844	0.0277387378450348	1	173.097869823476	1	0.848328798321661	0.261687786182569	11.6671272417798	11.5878778393903	11.7463766441693	67.9920412059164	7.45853974796507	-0.699205529217191	-0.548403849820023	-31.0290278725263	-30.6245654373425	-31.4334903077101	-1006.08545851760	-13.3590883143646	-0.120452160432287	-0.149787244520523	-29.8249078898704	-29.4204454546866	-30.2293703250542	-1004.88133853495	-12.1549683317087
maleCTX	maleCTX_95	20	94	12	0.304430560795122	0.54045598267487	0.284704338732510	0.00413231244801211	0.0179558991328057	0.0198621902854595	11	10	13	0.351816323390323	0.579418894972338	0.310741090941583	0.00926023872592465	0.0358066413188049	0.0427541431908777	0.185678551966018	0.0301099808418293	0.60196511280475	0.084006184662536	0.176395422106665	0.184982322026423	1	200	1	0.271474955325198	0.306705928786318	11.9281280236993	11.4488368866097	12.4074191607889	76.564751935817	6.16385628213545	-1.38535262690699	-1.21810982519183	-32.4239701031389	-29.9238663404283	-34.9240738658495	-1275.23533192769	-9.44980600816023	-0.0376175620470686	-0.0513871093228648	-31.219850120483	-28.7197463577724	-33.7199538831936	-1274.03121194503	-8.24568602550431
maleCTX	maleCTX_95	21	89	13	0.302649247695138	0.536354798802533	0.279987024664499	0.00416254667282321	0.02018577142383	0.0222906251819575	13	12	14	0.336958566537400	0.567057258335845	0.289961701552132	0.00763943442614465	0.0358890079333579	0.0422303643937039	-0.0127839195754421	0.0692132605818541	0.284449761332343	0.0539254979181643	0.0896109896684648	0.0340788803743067	1	200	1	0.114868657163211	0.0969483264617558	11.8753203998135	11.4718831295954	12.2787576700316	77.2280230019848	7.61217188024051	-1.07772771013572	-0.889417523165806	-32.1346709615306	-30.0394319618754	-34.2299099611858	-1297.38946282654	-13.8704264468395	-0.0657933534057392	-0.0898503588200442	-30.9305509788746	-28.8353119792194	-33.0257899785299	-1296.18534284388	-12.6663064641836
maleCTX	maleCTX_95	22	49	4	0.419080045295179	0.640207904476944	0.3977648295509	0.0129418432425884	0.0357073241071342	0.0398767624449594	4	4	5	0.408722154258008	0.6255244242621	0.377223120374462	0.0147621336945447	0.0428606052834613	0.0482826471953133	0.44008238713948	0.264542531774002	0.549960681079611	0.160260101235579	0.224835584837149	0.338137428685524	1	128.467271243704	1	0.142706925910905	0.0969483264617558	14.9989568038468	15.0275435445225	13.1460543515763	57.5159249581287	14.9703700631711	1.18138498245038	1.46246170156031	-50.4285707782523	-50.6156043120787	-39.0474766717237	-720.499806674978	-50.2415372444258	-0.925458148958871	-1.14383100372018	-49.2244507955963	-49.4114843294228	-37.8433566890677	-719.295686692322	-49.0374172617699
maleCTX	maleCTX_95	23	38	10.5	0.326654401916033	0.560708210015793	0.296784533362792	0.00505024171920335	0.0239454459673541	0.0255143923145826	8	8	9	0.381993000994506	0.602612094703585	0.328277170513605	0.0129681260748794	0.0504495902332993	0.0558652872878833	0.224267036996942	0.174605929647371	0.446525062328906	0.21626250781749	0.241740219930517	0.238332490890834	1	103.610225598147	1	0.222945234165771	0.504270872148157	7.76591383417663	7.589811131554	7.94201653679927	38.0292359751566	4.8690484718077	0.233874809883463	0.327113079074702	-14.3988629669662	-13.7953752851977	-15.0023506487347	-316.022795713902	-6.25128144426179	-0.389828602799283	-0.429700917296265	-13.1947429843103	-12.5912553025418	-13.7982306660787	-314.818675731246	-5.04716146160586
maleCTX	maleCTX_95	24	31	7	0.380027168824197	0.599174343107481	0.339020494870184	0.0101334443375630	0.0328929416958642	0.034929557025187	9	9	16	0.377491056596516	0.600130598653453	0.31735594748335	0.0105727199535342	0.0373896578334280	0.0406104030666867	-0.120629079645074	0.0454811411388474	0.359416037501770	0.00210546696749874	0.0744623886918557	0.0778693706506819	1	87.0958969392303	1	0.104036759344902	0.261687786182569	9.47020668378751	9.74417656734023	9.1962368002348	32.1796399151013	7.95394438583049	0.87468491957272	0.960630158021686	-20.8711021076447	-22.0102028324331	-19.7320013828562	-226.769403648079	-15.0441553637280	-0.719256219808785	-0.773737661852892	-19.6669821249887	-20.8060828497772	-18.5278814002003	-225.565283665423	-13.8400353810721
maleCTX	maleCTX_95	4	94	4	0.423593874684761	0.633167434856303	0.394955292336608	0.0212002095374230	0.0659963823596195	0.0726702793612554	5	6	4	0.387054091808347	0.606952475883772	0.349526509112687	0.0166433490419504	0.0624840505617262	0.074632828946825	0.550620833160193	0.276220635500463	0.417803580544244	0.223087569103687	0.423937316067083	0.535477823944018	1	200	1	0.0516116493030458	0.442593842233768	30.3420277759018	18.6669477672403	16.3999214288053	109.749100393275	42.0171077845632	5.63484117735426	5.98359717334538	-231.360019991131	-77.3374293597352	-60.0188940036831	-2617.94873740032	-385.382610622527	-8.05744695443408	-8.96205042949896	-230.155900008475	-76.1333093770793	-58.8147740210272	-2616.74461741766	-384.178490639871
maleCTX	maleCTX_95	5	56	2	0.51738790476253	0.694266306457628	0.474219388578052	0.061163379890231	0.151404557269305	0.144971535355532	2	2	2	0.484478550292505	0.669211857761741	0.434466627187047	0.0486535056021886	0.132657504484549	0.133424198823416	0.198438963196162	0.431933443177197	0.404035926021015	0.341795860469276	0.335140844468583	0.175441096295586	1	143.710478308240	1	0.0516116493030458	0.680389306048605	51.0349967919995	20.4838219874379	15.6678524056923	81.5861715965611	104.080397536504	14.9874391991434	13.4592794312091	-770.266185162918	-92.8236812847324	-54.901502822242	-1447.70868904110	-2354.71374615160	-50.3530669191084	-40.8671779585579	-769.062065180262	-91.6195613020765	-53.6973828395861	-1446.50456905845	-2353.50962616894
maleCTX	maleCTX_95	6	56	8	0.353307999771736	0.583645366714385	0.329389364371087	0.0078275648418261	0.0318187121521903	0.0349664880576838	3	3	7	0.455540985051505	0.663381035886106	0.411398233115309	0.0260867992331152	0.0729927307104548	0.0839624352000116	0.347796281422445	0.249022382591701	0.470888406823461	0.165797594149393	0.277325609349098	0.340427523477715	1	143.710478308240	1	0.530412730922008	0.523488436843459	11.1697323756982	11.2742226581321	11.0652420932642	56.1176223637629	10.1100425701399	0.86106868138184	1.07077752818440	-28.5448233770218	-29.0557010124682	-28.0339457415754	-685.985712492451	-23.6032550273282	-0.710856921854346	-0.847299770667427	-27.3407033943659	-27.8515810298123	-26.8298257589195	-684.781592509795	-22.3991350446722
maleCTX	maleCTX_95	9	170	1	0.531411004067503	0.710666616511994	0.502566399355147	0.0596877398893371	0.147952606219431	0.131905697748441	4	5	3	0.390993792398721	0.605631057117361	0.361250112092967	0.0185333434669441	0.0618678558143192	0.075068493267081	0.509550839011954	0.405147724249844	0.633751354446199	0.300489166088337	0.47539782145933	0.531975132757067	1	200	1	0.104036759344902	0.380289243769411	107.049577823537	38.6012552442467	29.260867711117	243.323601207038	175.497900402828	21.5250146738368	17.2077626194851	-3508.11019246821	-325.547728428352	-187.786998650235	-12859.2862387343	-6690.67265650807	-102.342984031052	-65.93510740774	-3506.90607248555	-324.343608445696	-186.582878667579	-12858.0821187516	-6689.46853652541
maleCTX	femaleCTX	0	1000	16	0.0769583804269191	0.226571072583972	0.00494900421905797	0.00019513820719923	0.00884035394935456	0.0096911991868033	16	16	15	0.113014560179553	0.076312194541827	0.0288048404255172	0.00152907411007955	0.0354743140353023	0.0516038805371264	0.170827888519329	0.32901657833883	0.277600376478902	0.153221199303975	0.0551683258659285	0.0588068022991146	0.7137859755128	94.8796863586773	0.50945792908738	0.192340710188263	0.130657182001518	-12.3307658137906	-13.8431870835700	-13.5722881175293	9.8461434058888	-11.0892435100519	-11.6019011908177	-13.8007624827019	-1.53608997748387e-29	-3.03713213792952e-44	-1.26961484155137e-42	-22.4483994579192	-3.07217995496761e-29	-8.751554830484e-32	-5.4758279987954e-44	0	0	0	-21.2442794752633	0
maleCTX	femaleCTX	0.1	1000	15	0.090038905930744	0.244996892647541	0.00161637431891320	0.000408821070683378	0.0151236053615190	0.0174292803647831	15	15	12	0.144217034607367	0.0695069942310749	0.048407127131227	0.00209581550062280	0.042465146441785	0.0609412571408735	0.628773225408952	0.253637985259106	0.357005787430580	0.257015951173144	0.642806224659537	0.628737310507712	NA	NA	NA	0.240594237633342	0.0284835314643019	0.516578828261479	0.774465925206075	1.01259182023814	-1.13790237087785	0.258691731316883	-0.754229250150378	-0.476492200580710	-0.5295463866141	-0.658906603588747	-0.807913423847197	-0.0592746983119541	-0.400186169639453	-0.110897719949744	-0.165491480597504	0	0	0	0	0
maleCTX	femaleCTX	10	250	10.5	0.317562885682791	0.547200576229253	0.297375283752718	0.00597010554451775	0.0237808163732415	0.0290645663010858	4	4	8	0.365979401123316	0.568169952894459	0.30739872412183	0.018162347185275	0.0645701765025131	0.0872027879621724	0.507123476795079	0.503925879193252	0.732543973144376	0.331228509943521	0.311066895383980	0.444185380611718	0.476	84.0695924191174	0.231421686746988	0.222945234165771	0.172324069473634	19.7489025520270	19.7671616250783	19.7306434789756	212.084564536133	18.4833685786313	-1.41560418327367	-0.718414961401179	-86.3873943628633	-86.5443989989508	-86.2303897267758	-9769.97865205385	-75.852212101902	-0.0354790761960833	-0.117049193129698	-85.1832743802074	-85.3402790162949	-85.0262697441199	-9768.77453207119	-74.648092119246
maleCTX	femaleCTX	15	279	3.5	0.426910783573264	0.631644535570637	0.397202997529428	0.0239139871679548	0.076448567096999	0.0749036314535927	3	3	2	0.447823702871975	0.622387236187587	0.383177145505069	0.0426095993687739	0.126511413584268	0.133748187275693	0.818012635785449	0.726894705152395	0.722992567754239	0.572534354992897	0.720356536891729	0.812950219454199	0.623655913978495	173.904337160264	0.395477166653774	0.609811389914414	0.337781075630531	69.4843377723281	36.815365624001	29.9595848244109	284.972796227683	102.153309920655	11.4262664817769	9.89145250268152	-1282.34262746729	-296.280543713609	-196.782417146267	-17637.2715879421	-2268.40471122097	-29.8109087539212	-22.6445475615451	-1281.13850748463	-295.076423730953	-195.578297163611	-17636.0674679594	-2267.20059123831
maleCTX	femaleCTX	16	180	6	0.380211895231056	0.599007565878462	0.355460523148367	0.0127162055778530	0.0418458163921218	0.0472501139061912	6	6	4	0.299452145536674	0.486138325040084	0.236650190247667	0.0138998819175121	0.0693993771214107	0.0890499624494719	0.722781648850137	0.570926359516713	0.619848880051358	0.437459073332239	0.497700520348278	0.609337319782441	0.255555555555556	39.2640897450733	0.0902545003103662	0.0843270168154627	0.202396373007946	29.8144032307820	22.7112974701292	19.53871754868	201.344817556027	36.9175089914348	2.53077127388610	3.02942009440181	-205.839263363717	-113.761375256755	-84.5895690727456	-8805.7947661414	-297.917151470678	-2.24484179358804	-2.91182188326192	-204.635143381061	-112.557255274099	-83.3854490900897	-8804.59064615874	-296.713031488022
maleCTX	femaleCTX	18	279	14	0.300216472697901	0.527784134024446	0.276288993050069	0.00548102171625243	0.0248321710421635	0.0306662981468228	12	12	8	0.208782349238177	0.379740244070595	0.154962340406342	0.00718262842548544	0.0570448204411394	0.0768526781076255	0.404729351568483	0.340397754458974	0.6562355437333	0.361232806837453	0.175820980278755	0.254855181179721	0.118279569892473	19.1376151366405	0.0420824630618086	0.0843270168154627	0.202396373007946	19.441688536431	19.2702810675752	19.6130960052868	205.921466102834	16.1214164443356	-1.36925915848465	-0.588848338324987	-83.7724806430092	-82.3214066742757	-85.2235546117426	-9210.54844942638	-58.0447310866074	-0.0387968861959405	-0.141451679370832	-82.5683606603532	-81.1172866916198	-84.0194346290867	-9209.34432944372	-56.8406111039514
maleCTX	femaleCTX	19	70	9	0.337914806286231	0.572246870308926	0.318128911529973	0.00511393282623493	0.0201727500360634	0.0220984207831472	12	10	13	0.238472111426563	0.433632136504252	0.175894138294358	0.00515233894599236	0.0401992313634754	0.045115165639388	0.376629161011886	0.298634831481175	0.574052420811925	0.134924662498406	0.248735178402814	0.303024583381618	0.142857142857143	4.70106294924302	0.0194616977225673	0.848328798321661	0.436398916185599	11.5809841505772	11.8577287236414	11.3042395775130	62.2910208063534	6.87705849581965	-0.62383391307647	-0.484246080089519	-30.6061401614760	-32.0082735370709	-29.2040067858810	-844.762113609692	-11.5149814930242	-0.134521930531987	-0.163742754839100	-29.4020201788200	-30.8041535544150	-27.9998868032251	-843.557993627036	-10.3108615103683
maleCTX	femaleCTX	20	94	12	0.304430560795122	0.54045598267487	0.284704338732510	0.00413231244801211	0.0179558991328057	0.0198621902854595	14	14	14	0.181110599533504	0.294424698998581	0.095101273042583	0.0035068497698044	0.0430319705713381	0.0478331335488441	0.424253277035449	0.259810263376899	0.606996249778988	0.223916026117856	0.126766948188083	0.155417392007602	0.117021276595745	1.77872554315802	0.0132692747654999	0.271474955325198	0.134450253595173	11.176568315198	10.7728747931906	11.5802618372054	74.2602326209819	5.79823123240061	-1.27728883144064	-1.13340322501021	-28.6110207095438	-26.6360727327437	-30.5859686863438	-1199.74622359724	-8.47483851155276	-0.0461196247864633	-0.0597438112530607	-27.4069007268878	-25.4319527500878	-29.3818487036879	-1198.54210361458	-7.27071852889684
maleCTX	femaleCTX	21	89	13	0.302649247695138	0.536354798802533	0.279987024664499	0.00416254667282321	0.02018577142383	0.0222906251819575	12	12	9	0.235816946024198	0.390079172923941	0.151168440418818	0.00667491362626772	0.0495745162387348	0.0570118739991085	0.182943966811070	0.329865985490618	0.417683585869604	0.297773953526865	0.347399125031564	0.327745260596166	0.235955056179775	9.98299715313201	0.0646067415730337	0.114868657163211	0.218020828127030	11.4948273574150	11.3242892040223	11.6653655108078	89.5712580942827	6.36010295665348	-0.779633658778156	-0.619133509418942	-30.1609830907569	-29.3032831079562	-31.0186830735576	-1744.52585841130	-9.99649948092964	-0.106684003437135	-0.135438019802423	-28.956863108101	-28.0991631253003	-29.8145630909017	-1743.32173842865	-8.79237949827372
maleCTX	femaleCTX	22	49	4	0.419080045295179	0.640207904476944	0.3977648295509	0.0129418432425884	0.0357073241071342	0.0398767624449594	2	2	7	0.49659071668435	0.684596249582135	0.456622329144758	0.0447505387875012	0.107031340736403	0.128715782574194	0.458676900369643	0.468155798165871	0.77721384251028	0.360637998623053	0.282707863923651	0.320155316483223	0.408163265306122	14.5861025306133	0.307823129251701	0.142706925910905	0.115108399647182	15.2896471690618	13.1290018545917	11.9425042417657	57.7584747058012	17.4502924835318	1.41840854396561	1.71484807106718	-53.3580134869597	-38.9496253327546	-32.4494582132822	-726.573021519525	-67.7664016411649	-1.10770632839557	-1.36465156171056	-52.1538935043038	-37.7455053500986	-31.2453382306263	-725.36890153687	-66.562281658509
maleCTX	femaleCTX	23	38	10.5	0.326654401916033	0.560708210015793	0.296784533362792	0.00505024171920335	0.0239454459673541	0.0255143923145826	7	7	7	0.292570342266664	0.480959632403856	0.221336171352660	0.0101198807484687	0.0589276623433289	0.0649857417906604	0.598586309287503	0.39849249647364	0.646714863391929	0.244178608899764	0.527837196510117	0.627579865582331	0.236842105263158	3.6878307706532	0.0512091038406828	0.222945234165771	0.134450253595173	8.41521737403824	8.24901036145781	8.58142438661867	37.8893450875997	4.49994264362751	0.355783976042921	0.447846565932195	-16.7134792959344	-16.0976935637653	-17.3292650281034	-313.715024742311	-5.46870122319746	-0.442491384414491	-0.48527701496162	-15.5093593132785	-14.8935735811094	-16.1251450454475	-312.510904759655	-4.26458124054153
maleCTX	femaleCTX	24	31	7	0.380027168824197	0.599174343107481	0.339020494870184	0.0101334443375630	0.0328929416958642	0.034929557025187	5	5	3	0.356277851746911	0.557388988691539	0.286816504399016	0.0153747341505878	0.0657202622772173	0.0727892128711168	0.787606213995897	0.639290540690365	0.596072785463898	0.457512643346639	0.793657566305166	0.840235327560233	0.419354838709677	9.68276024358343	0.167741935483871	0.104036759344902	0.109691985124889	10.9201497899968	9.76492139918034	8.94972355409763	34.4061621401411	12.0753781808132	1.42746899651282	1.56106972766248	-27.6230911839896	-22.0989902757379	-18.7491243351365	-258.991520272994	-33.1471920922414	-1.11507794614530	-1.22728489289415	-26.4189712013337	-20.8948702930820	-17.5450043524806	-257.787400290338	-31.9430721095855
maleCTX	femaleCTX	4	94	4	0.423593874684761	0.633167434856303	0.394955292336608	0.0212002095374230	0.0659963823596195	0.0726702793612554	10	10.5	8	0.25350090819329	0.292813243778444	0.164706627880245	0.0144856049300102	0.100073823873057	0.115874299626319	0.554587061277873	0.288315619571171	0.394304929571564	0.418296584484184	0.476722334093969	0.606955036203505	0.191489361702128	13.1288387712439	0.0594829558453443	0.0516116493030458	0.133077923335126	31.9208785931911	19.4689639044637	16.5340612767089	107.999062326041	44.3727932819185	5.45286024048998	5.88452752348452	-256.797268137138	-83.9971819252101	-60.9817104250709	-2535.19398532053	-429.597354349066	-7.60584590693738	-8.6998473971678	-255.593148154482	-82.7930619425542	-59.7775904424149	-2533.98986533787	-428.39323436641
maleCTX	femaleCTX	5	56	2	0.51738790476253	0.694266306457628	0.474219388578052	0.061163379890231	0.151404557269305	0.144971535355532	10	9	14	0.272602131682460	0.410023809250742	0.172724583901944	0.0119217861885097	0.072937168467207	0.0825153917600358	0.303487405435424	0.264225976576319	0.392107416403167	0.290473124610514	0.120902229789506	0.295970610403688	0.267857142857143	13.3061024799154	0.075974025974026	0.0516116493030458	0.133077923335126	49.2750332547955	21.739261973486	16.0947385758712	76.810804536105	104.090508942690	14.8900310075972	13.3756021978186	-693.895793183357	-104.360060207835	-57.8573882484996	-1283.43152615888	-2355.17086168939	-49.7182940547944	-40.3769014570109	-692.691673200701	-103.155940225179	-56.6532682658437	-1282.22740617622	-2353.96674170674
maleCTX	femaleCTX	6	56	8	0.353307999771736	0.583645366714385	0.329389364371087	0.0078275648418261	0.0318187121521903	0.0349664880576838	9	8.5	10	0.261532118885632	0.47848709613583	0.21086808482486	0.00899964177071896	0.0710909444817913	0.082131540635168	0.561222213240218	0.323520564091179	0.416365010244008	0.29430806569466	0.308589818058937	0.364694166969817	0.0892857142857143	1.03361829342273	0.00779220779220779	0.530412730922008	0.765296113005243	11.2269373404036	11.4369785665691	11.0168961142382	50.6007940390093	9.44513774722526	0.729167723278591	0.931378343065018	-28.8323716750211	-29.8644918966969	-27.8002514533454	-558.095975943809	-20.7508785237899	-0.632738150006656	-0.75490963032886	-27.6282516923652	-28.6603719140409	-26.5961314706894	-556.891855961153	-19.5467585411340
maleCTX	femaleCTX	9	170	1	0.531411004067503	0.710666616511994	0.502566399355147	0.0596877398893371	0.147952606219431	0.131905697748441	1	1	1	0.540522549972772	0.698748937257815	0.485336747940149	0.0848216142420835	0.189018335661005	0.190584642575723	0.82902803967405	0.742705056281926	0.701066064764195	0.620739828960238	0.771026948115331	0.83231965944761	0.629411764705882	105.585494030178	0.402575704838148	0.104036759344902	0.109691985124889	109.251803287260	37.8121401985297	29.2239076308669	211.276564046385	180.691466375991	22.0584148473144	17.737235600585	-3702.41474738798	-312.445017706172	-187.317065104279	-9695.6961349617	-7092.38447706979	-107.401681250296	-69.9659362025777	-3701.21062740532	-311.240897723516	-186.112945121623	-9694.49201497905	-7091.18035708713
maleCTX	femaleCTX_95	0	1000	16	0.071749275229585	0.220985092418521	0.0057824029188084	0.000185589678948581	0.00814195664459052	0.00886996755931624	16	16	13	0.156779842661242	0.0198072782055106	0.00495702452444209	0.00580254968454613	0.070122268387757	0.130255835016398	0.058781781143568	0.0782724826114746	0.146086840485155	0.0212932218322747	-0.0186993317470519	-0.00361978065694167	NA	NA	NA	0.111725488804776	0.105640378296973	-13.7471901632501	-17.0284126799826	-16.5844400195290	10.7226027468798	-10.9099403069713	-11.1617180436914	-13.8333609529391	-1.12182794925346e-28	-1.09783290750121e-65	-1.96091496254865e-62	-26.3994210682708	-2.24365589850693e-28	-1.36296203833167e-29	-3.48195257900178e-44	0	0	0	-25.1953010856149	0
maleCTX	femaleCTX_95	0.1	1000	15	0.0873794588112829	0.241986047491062	0.00232420598320122	0.000405597931169283	0.0157650823125596	0.0176693373728396	15	15	4	0.182502190517462	0.0805783428090536	0.0170724238393587	0.00638988833476775	0.0764366227992927	0.138202861125668	0.235112742062811	0.285782968140604	0.402292773147296	0.0752461990181983	0.203248587772570	0.170267677749513	NA	NA	NA	0.326880241557125	0.133523675084803	0.0166868005495521	-0.100859339858430	0.232312076950404	-0.158088615945773	0.134232940957535	-0.338147305397664	-0.332866635121259	-0.308771368559681	-0.267470391814639	-0.389182522559444	-0.249640884225894	-0.350072345304722	-0.199026057324839	-0.200395836577902	0	0	0	0	0
maleCTX	femaleCTX_95	10	250	10.5	0.317562885682791	0.547200576229253	0.297375283752718	0.00597010554451775	0.0237808163732415	0.0290645663010858	6	5	8	0.343378040655884	0.445696020629851	0.196558383631913	0.0261659718241772	0.116124965123159	0.159072365020006	0.0376104211850770	0.192071389752386	0.39766777659149	0.126745379922281	0.0659376513021967	0.0411972341143587	NA	NA	NA	0.222945234165771	0.256992237680591	21.4472950410058	21.776531490937	21.1180585910746	213.804947032937	16.6824665844324	-1.48504045357387	-0.77201135493658	-101.639680697222	-104.712973145841	-98.5663882486024	-9929.08439387796	-62.0559927907551	-0.0309414344445998	-0.107935382001381	-100.435560714566	-103.508853163185	-97.3622682659465	-9927.8802738953	-60.8518728080992
maleCTX	femaleCTX_95	15	279	3.5	0.426910783573264	0.631644535570637	0.397202997529428	0.0239139871679548	0.076448567096999	0.0749036314535927	8	8.5	5	0.273152106213229	0.411316059436964	0.166785275627606	0.0189024416840645	0.107312936220876	0.156189894054089	0.195541918910476	0.196580503725555	0.499106915958956	0.160910422972042	0.143760845920003	0.211257027336355	NA	NA	NA	0.609811389914414	0.407807243863051	64.4461202260864	36.8412376619898	31.6575138599686	291.365836290042	92.051002790183	10.9173745754396	9.58717967128074	-1069.51522869494	-296.694654225416	-219.524569503705	-18437.3723853370	-1842.33580316446	-27.3223556342009	-21.3442582566893	-1068.31110871228	-295.490534242760	-218.320449521049	-18436.1682653543	-1841.13168318181
maleCTX	femaleCTX_95	16	180	6	0.380211895231056	0.599007565878462	0.355460523148367	0.0127162055778530	0.0418458163921218	0.0472501139061912	4	3.5	5	0.417238379264736	0.539114292801311	0.279112501646200	0.0443811220414313	0.148854851833992	0.186166137505686	0.249069654176953	0.213211944493978	0.421432072724939	0.142496717074129	0.144352076181545	0.207561054801667	NA	NA	NA	0.0843270168154627	0.239718229783508	30.4074466232081	23.0093285844668	20.2159368151233	215.439920980634	37.8055646619494	2.36760576571412	2.84551285342855	-214.531435818054	-116.725900822866	-90.4504650686946	-10081.482542756	-312.336970813243	-2.04808958222137	-2.65423460147976	-213.327315835398	-115.521780840210	-89.2463450860387	-10080.2784227733	-311.132850830587
maleCTX	femaleCTX_95	18	279	14	0.300216472697901	0.527784134024446	0.276288993050069	0.00548102171625243	0.0248321710421635	0.0306662981468228	9	8	9	0.324491440812969	0.410455466074741	0.159664843388252	0.0252334696860705	0.126560794942713	0.166775255703098	0.153083079362989	0.119282892383361	0.445642972231844	0.079542502454582	0.108874795035281	0.147124728716685	NA	NA	NA	0.0843270168154627	0.0892613432646104	20.9238290336049	21.0705668625624	20.7770912046474	210.088484916432	17.7316971899030	-1.35476749464993	-0.52417150068297	-96.7938824625987	-98.1303362784316	-95.4574286467659	-9586.98651545786	-69.9231446897695	-0.0398841394290496	-0.15495136724938	-95.5897624799428	-96.9262162957757	-94.25330866411	-9585.7823954752	-68.7190247071136
maleCTX	femaleCTX_95	19	70	9	0.337914806286231	0.572246870308926	0.318128911529973	0.00511393282623493	0.0201727500360634	0.0220984207831472	13	13	12	0.213580551222339	0.26893749166191	0.09104618885178	0.00978589609023944	0.103846967174239	0.120461653202567	0.042515257359192	0.0444770120906846	0.0642424888856937	0.0653559256259118	-0.0440644957956065	-0.0329079125086709	NA	NA	NA	0.848328798321661	0.307066913124517	13.1398131516133	13.0315671608039	13.2480591424227	63.7704196292352	7.82598165411528	-0.77759410056886	-0.628429995987992	-39.0141786996968	-38.3929302117056	-39.635427187688	-885.269208843165	-14.5988487372037	-0.107017766348906	-0.133630623096181	-37.8100587170409	-37.1888102290496	-38.4313072050321	-884.065088860509	-13.3947287545478
maleCTX	femaleCTX_95	20	94	12	0.304430560795122	0.54045598267487	0.284704338732510	0.00413231244801211	0.0179558991328057	0.0198621902854595	13	12	14	0.213168030852376	0.353836902013247	0.123348871651839	0.0124160592966351	0.103708196857243	0.131057155225344	0.113951625555453	0.075804694598513	0.202175285329071	0.0314892174781687	0.175301702670904	0.174927545673715	NA	NA	NA	0.271474955325198	0.60901972317489	11.5452735883527	11.0922322630905	11.9983149136148	89.6194301707425	6.49612295442104	-1.27094343855208	-1.10951334504027	-30.4532231768156	-28.1648486308665	-32.7415977227646	-1746.40050413449	-10.3850168389417	-0.0466629174706567	-0.0622837596142935	-29.2491031941596	-26.9607286482106	-31.5374777401087	-1745.19638415183	-9.18089685628582
maleCTX	femaleCTX_95	21	89	13	0.302649247695138	0.536354798802533	0.279987024664499	0.00416254667282321	0.02018577142383	0.0222906251819575	12	12	12	0.279752003114562	0.232927801931643	0.0756475745785926	0.01508925303839	0.129214826570748	0.158304734662174	0.0512162064493716	0.0851978045274105	0.00798867914000858	0.0410801627089780	0.0371704445073775	0.0495218808758516	NA	NA	NA	0.114868657163211	0.26686693417606	11.3275869963934	11.0938411758420	11.5613328169447	81.7815892771486	6.2260572430947	-0.951707272239634	-0.765861704620217	-29.3314047005293	-28.1726618055096	-30.4901475955491	-1454.64214229536	-9.62131203243725	-0.0812478711834076	-0.108953029600178	-28.1272847178734	-26.9685418228536	-29.2860276128932	-1453.4380223127	-8.41719204978132
maleCTX	femaleCTX_95	22	49	4	0.419080045295179	0.640207904476944	0.3977648295509	0.0129418432425884	0.0357073241071342	0.0398767624449594	10	9	16	0.329856698251264	0.384332231485896	0.140256444955604	0.0229822114821291	0.117500972413192	0.136170590828773	-0.186300939429527	0.198176000333023	0.417214702217631	-0.0651946273705322	-0.0505686673785182	-0.117425759751082	NA	NA	NA	0.142706925910905	0.0471976982930234	14.6214059393177	14.1075684078688	12.5493261161477	60.3299178632292	15.1352434707667	1.00976538203062	1.27674590137606	-48.0460933872116	-44.7680984240669	-35.6979860358698	-792.530335347066	-51.3240883503563	-0.806030311537301	-0.996341386860817	-46.8419734045557	-43.5639784414110	-34.4938660532138	-791.32621536441	-50.1199683677004
maleCTX	femaleCTX_95	23	38	10.5	0.326654401916033	0.560708210015793	0.296784533362792	0.00505024171920335	0.0239454459673541	0.0255143923145826	10	9	10	0.271718412947617	0.448273528726386	0.177095917251246	0.0132804974394985	0.0945885964205996	0.104421018715689	0.0536453481801706	0.153039855273730	0.275732495489570	0.136652035866285	-0.0283978698566650	-0.0105502930886506	NA	NA	NA	0.222945234165771	0.54409979596802	7.77756652585763	7.47597978440955	8.07915326730572	32.0467042241901	4.8181102743276	0.274707304943214	0.358167707387879	-14.4516446994036	-13.4166269926171	-15.4866624061901	-224.913611935638	-6.13988887200984	-0.406968203462637	-0.443566137725365	-13.2475247167477	-12.2125070099611	-14.2825424235342	-223.709491952982	-4.93576888935391
maleCTX	femaleCTX_95	24	31	7	0.380027168824197	0.599174343107481	0.339020494870184	0.0101334443375630	0.0328929416958642	0.034929557025187	4	3.5	9	0.386657150543670	0.587235718109229	0.309045338454987	0.0306514135418293	0.134360968752760	0.157655774035876	0.0813900036046035	0.161323814999722	0.4829714403451	0.07547020180598	-0.0157280115967607	-0.0137804942173118	NA	NA	NA	0.104036759344902	0.212776003457392	9.92001842458248	9.13736919124065	8.23174633526842	37.2322487665235	10.7026676579243	1.22063600932119	1.31888651662827	-22.9003987081298	-19.4949177895895	-16.0350250599938	-302.988588838437	-26.3058796266701	-0.954239296981634	-1.02870778550612	-21.6962787254739	-18.2907978069336	-14.8309050773378	-301.784468855781	-25.1017596440142
maleCTX	femaleCTX_95	4	94	4	0.423593874684761	0.633167434856303	0.394955292336608	0.0212002095374230	0.0659963823596195	0.0726702793612554	2	2	2	0.48015324232411	0.655035702832667	0.413992189495571	0.0660900659254464	0.189877525332715	0.222899129731381	0.442585366879272	0.325383179850583	0.41543001787115	0.264887386812329	0.443900761660175	0.496966133486251	NA	NA	NA	0.0516116493030458	0.0129260990514108	31.8370602904348	20.2846610278022	17.3238852391123	110.364709295283	43.3894595530674	5.56186715150314	5.90298891426908	-250.952124412382	-91.0563333347278	-66.8087489198957	-2647.37549048668	-410.847915490035	-7.87467581454056	-8.7483930814095	-249.748004429726	-89.8522133520719	-65.6046289372398	-2646.17137050402	-409.643795507380
maleCTX	femaleCTX_95	5	56	2	0.51738790476253	0.694266306457628	0.474219388578052	0.061163379890231	0.151404557269305	0.144971535355532	7	7	3	0.313514188767821	0.432758096097442	0.184890763778892	0.0240999262089335	0.135596770854773	0.157168642924547	-0.00197228556336929	0.290968784294394	0.366791812415489	0.198219783584821	0.00329540554188319	-0.0751949986585772	NA	NA	NA	0.0516116493030458	0.0129260990514108	50.6511302440073	21.7985533804478	16.6718630412484	79.5037071075668	98.8550912369314	14.3838549942480	12.9351107317310	-739.887088868323	-104.921786012488	-61.9789192624267	-1374.85239172416	-2124.42842720750	-46.4857797478248	-37.8458624161599	-738.682968885667	-103.717666029832	-60.7747992797707	-1373.64827174150	-2123.22430722484
maleCTX	femaleCTX_95	6	56	8	0.353307999771736	0.583645366714385	0.329389364371087	0.0078275648418261	0.0318187121521903	0.0349664880576838	12	12	14	0.248669415463165	0.30864007828327	0.102187391372337	0.0132556114180328	0.102903721531006	0.121578404328868	0.0113742638996758	0.0116368649562320	0.445081761205091	0.0856963027250558	-0.0202177451209753	0.0310755953563468	NA	NA	NA	0.530412730922008	0.0892613432646104	11.3371076567940	11.0752113932949	11.1032616264800	52.9889316857355	11.5709536871079	1.00940195997935	1.24390497529478	-29.3786309861978	-28.0822604952794	-28.2184316241850	-611.835289954693	-30.5388303482106	-0.805788383794253	-0.971561865873898	-28.1745110035419	-26.8781405126235	-27.0143116415291	-610.631169972037	-29.3347103655546
maleCTX	femaleCTX_95	9	170	1	0.531411004067503	0.710666616511994	0.502566399355147	0.0596877398893371	0.147952606219431	0.131905697748441	1	1	1	0.52422179603554	0.667336551463222	0.441061586865543	0.0854761585471859	0.204146041498129	0.227033807041179	0.52679636077664	0.445371666944808	0.51441712465735	0.340059607143435	0.508283762360351	0.499295124848671	NA	NA	NA	0.104036759344902	0.0471976982930234	104.661872632803	36.2480186199233	28.1373712256795	221.331713101888	173.075726645683	21.6092900643070	17.4050784136937	-3397.30024213556	-287.272558065855	-173.766922772298	-10640.2939497609	-6507.32792620527	-103.13403890001	-67.4230683314061	-3396.09612215291	-286.068438083199	-172.562802789642	-10639.0898297783	-6506.12380622261
maleCTX_95	maleCTX	0	1000	16	0.0876754240293834	0.241568334153808	0.00604413400392006	0.00051980854014524	0.0179210408686237	0.0217083465043041	15	16	15	0.0746805155379316	0.055109543263251	0.00567107585614754	0.000198326696832505	0.00875439570565829	0.00964586798157956	-0.051709597952713	0.219610728257433	0.298970176092108	0.0427321124442464	0.00386370576775121	-0.00159042005850949	1	200	1	0.117668413342034	0.0806012926168118	-13.2948413037401	-15.9034684328822	-16.2932415718212	4.65324149068794	-10.686214174598	-11.0190450420795	-14.0684692719191	-1.28218430807919e-27	-1.30183202714627e-57	-2.39358363546423e-60	-5.78680484935917	-2.56436861615837e-27	-6.71686749887688e-29	-1.28855069062769e-45	0	0	0	-4.58268486670324	0
maleCTX_95	maleCTX	0.1	1000	15	0.106433372955761	0.265039368917659	0.00163532211369614	0.00074895113443237	0.0230722984590103	0.0288534290412894	15	15	11	0.0880753577026903	0.0323278171935072	0.0156749356923777	0.000388096239774956	0.0162247770630896	0.0182525948067808	0.363396252846201	0.0652311877909582	0.0100839045571214	0.120570941724903	0.434156992245552	0.44236983173159	NA	NA	NA	0.227714998060512	0.287915726373083	0.123947117249590	-0.262083125069505	-0.624601118304542	1.08584141813949	0.509977359568685	1.12302453720459	1.22140385656902	-0.367533783760888	-0.219415335671806	-0.134372842621628	-0.857690080708303	-0.51565223184997	-0.88367943441199	-0.954807822762483	0	0	0	0	0
maleCTX_95	maleCTX	10	250	13	0.329309106478695	0.558059686521189	0.308825096148174	0.00941643965116945	0.0384413321229119	0.0518740735378486	9	11	8	0.317562885682791	0.547200576229253	0.265277672963195	0.00597010554451775	0.0237808163732415	0.0290645663010858	0.24541433113037	0.207909522512599	0.663015915486982	0.163460865367987	0.157632065913802	0.197093119877248	1	200	1	0.527621556812662	0.222945234165771	23.9330331202854	17.1202985851126	17.6384384283681	140.632727328882	30.2276278122027	0.948196611407627	3.27833897136421	-134.747026888836	-65.2809308774977	-69.2045924636608	-4297.19065275641	-200.289461314011	-0.765698687529362	-3.28224663189002	-133.54290690618	-64.0768108948417	-68.0004724810049	-4295.98653277376	-199.085341331355
maleCTX_95	maleCTX	15	279	1	0.502674401288861	0.69393414787049	0.479853285045946	0.0435034119412368	0.102726072438236	0.108926206298296	3	3	1	0.426910783573264	0.631644535570637	0.393775690117318	0.0239139871679548	0.076448567096999	0.0749036314535927	0.601961420450507	0.613774665360815	0.699457312422033	0.4480994469841	0.57589584302435	0.601829219751527	1	200	1	0.349577623757599	0.609811389914414	95.773220361073	33.5626485102505	28.7499459153451	269.615040443716	157.983792211895	24.5144307176047	21.5423485083705	-2834.4402422319	-246.531139001464	-181.343341861364	-15787.7557163019	-5422.34934546233	-132.285453972001	-102.505437442015	-2833.23612224924	-245.327019018808	-180.139221878708	-15786.5515963192	-5421.14522547968
maleCTX_95	maleCTX	16	180	5.5	0.389384493063634	0.607423299008974	0.365698066620504	0.0157269228464019	0.052539455182674	0.0616350407461629	6	6	6	0.380211895231056	0.599007565878462	0.337999012332123	0.0127162055778530	0.0418458163921218	0.0472501139061912	0.34751808054955	0.252066370292760	0.55473137524583	0.173136829287266	0.28016659672797	0.323034591404807	1	200	1	0.556697109468503	0.0843270168154627	26.419912287177	16.8323199837158	16.7143493037465	133.969013417491	36.0075045906382	4.21977906011801	4.96492724542112	-173.323206998329	-63.1504289313781	-62.288030480426	-3899.81890707223	-283.495985065279	-4.91267679335574	-6.4639036878568	-172.119087015673	-61.9463089487222	-61.0839104977701	-3898.61478708957	-282.291865082623
maleCTX_95	maleCTX	18	279	13.5	0.331580713844108	0.557350436541188	0.3084300385079	0.00980661726101627	0.0393802531518871	0.0533736630232928	12	14	11	0.300216472697901	0.527603998894409	0.249194489641861	0.00548102171625243	0.0248321710421635	0.0306662981468228	0.175750427040478	0.147910145025603	0.602879823004226	0.158899296532600	0.0766720380257434	0.166800306858033	1	200	1	0.556697109468503	0.0843270168154627	22.2677038335954	16.9227840402092	17.6216119442015	167.668346892027	26.9137957229893	1.05236520704145	3.20340642472501	-114.098067063012	-63.8158266481646	-69.0753465488	-6107.21327065965	-159.120787577225	-0.83470814269387	-3.16809131428815	-112.893947080356	-62.6117066655087	-67.8712265661441	-6106.009150677	-157.916667594569
maleCTX_95	maleCTX	19	70	12	0.339756720959655	0.566010743476629	0.310881220377861	0.00828636328939288	0.0358131816096681	0.0409079985869649	11	9	12	0.337914806286231	0.572246870308926	0.288293271509512	0.00511393282623493	0.0201727500360634	0.0220984207831472	0.0502320140818996	0.0891543393833853	0.264254409237611	0.0979200966936315	0.0503255340872844	0.0277387378450348	1	173.097869823476	1	0.261687786182569	0.848328798321661	10.2254850712054	9.1926426859058	9.40109651549092	48.2714507093648	11.0498736269199	0.70664610916763	1.15266344698705	-24.2641030077825	-19.7174837763273	-20.5686573985197	-508.064908389213	-27.9595486170454	-0.619982037699054	-0.904745977731723	-23.0599830251266	-18.5133637936714	-19.3645374158638	-506.860788406557	-26.7554286343894
maleCTX_95	maleCTX	20	94	10	0.351816323390323	0.579418894972338	0.32895766764541	0.00926023872592465	0.0358066413188049	0.0427541431908777	12	12	13	0.304430560795122	0.54045598267487	0.262538945318793	0.00413231244801211	0.0179558991328057	0.0198621902854595	0.185678551966018	0.0301099808418293	0.592427238057373	0.084006184662536	0.176395422106665	0.184982322026423	1	200	1	0.306705928786318	0.271474955325198	13.8290696072906	11.6718076072996	11.4324968448045	72.8888195589684	15.9863316072817	0.643499461388589	1.39144984236323	-44.0754218830317	-31.0515654294097	-29.8420677638195	-1155.91735496714	-57.0992783366536	-0.585110124651319	-1.08595037017262	-42.8713019003757	-29.8474454467538	-28.6379477811636	-1154.71323498449	-55.8951583539977
maleCTX_95	maleCTX	21	89	11.5	0.336958566537400	0.567057258335845	0.314323486963654	0.00763943442614465	0.0358890079333579	0.0422303643937039	13	13	14	0.302649247695138	0.536354798802533	0.254879361978744	0.00416254667282321	0.02018577142383	0.0222906251819575	-0.0127839195754421	0.0692132605818541	0.286577653663638	0.0539254979181643	0.0896109896684648	0.0340788803743067	1	200	1	0.0969483264617558	0.114868657163211	11.3767636958381	9.98675618425612	10.0727415200724	62.8810451118342	12.6807858716038	0.692633979927527	1.34438126650583	-29.9304407036807	-23.0600097673684	-23.4382028944261	-860.803520034082	-36.4226785129353	-0.612130507447621	-1.04860144988916	-28.7263207210248	-21.8558897847124	-22.2340829117702	-859.599400051426	-35.2185585302793
maleCTX_95	maleCTX	22	49	4	0.408722154258008	0.6255244242621	0.379948644492317	0.0147621336945447	0.0428606052834613	0.0482826471953133	5	4.5	5	0.419080045295179	0.640207904476944	0.381060462285977	0.0129418432425884	0.0357073241071342	0.0398767624449594	0.44008238713948	0.264542531774002	0.547823607106185	0.160260101235579	0.224835584837149	0.338137428685524	1	128.467271243704	1	0.0969483264617558	0.142706925910905	13.6718763904085	10.1309420277501	9.48923849028532	44.3668309868921	17.2128107530669	1.84009106383895	2.23636311496102	-44.8344796896979	-23.6959940009860	-20.9341810780052	-429.482405219873	-65.9729653784097	-1.48310207861096	-1.89742918014876	-43.630359707042	-22.4918740183301	-19.7300610953493	-428.278285237217	-64.7688453957538
maleCTX_95	maleCTX	23	38	8	0.381993000994506	0.602612094703585	0.346548290207922	0.0129681260748794	0.0504495902332993	0.0558652872878833	10	10	9	0.326654401916033	0.560708210015793	0.278493860269181	0.00505024171920335	0.0239454459673541	0.0255143923145826	0.224267036996942	0.174605929647371	0.425192482053691	0.21626250781749	0.241740219930517	0.238332490890834	1	103.610225598147	1	0.504270872148157	0.222945234165771	11.1310668540005	8.61313483155143	8.4619250380027	31.0995457956454	13.6489988764496	2.84309853420576	3.19286359803592	-29.7195994160041	-17.4492251289218	-16.8810749704557	-211.913140084528	-41.9899737030864	-2.65094350667568	-3.15221311018631	-28.5154794333482	-16.2451051462659	-15.6769549877998	-210.709020101872	-40.7858537204305
maleCTX_95	maleCTX	24	31	9	0.377491056596516	0.600130598653453	0.339786183013539	0.0105727199535342	0.0373896578334280	0.0406104030666867	8	7	16	0.380027168824197	0.599174343107481	0.324410645288814	0.0101334443375630	0.0328929416958642	0.034929557025187	-0.120629079645074	0.0454811411388474	0.355218424622751	0.00210546696749874	0.0744623886918557	0.0778693706506819	1	87.0958969392303	1	0.261687786182569	0.104036759344902	8.40391883007291	7.28162502308687	7.04061517951172	22.7320939099165	9.52621263705895	1.30329758225901	1.50622738944093	-16.9356278878479	-12.7827493417132	-12.0191041215249	-113.966988562397	-21.0885064339827	-1.01665975996322	-1.18042707763846	-15.7315079051920	-11.5786293590572	-10.8149841388690	-112.762868579741	-19.8843864513267
maleCTX_95	maleCTX	4	94	6.5	0.387054091808347	0.606952475883772	0.362026784368236	0.0166433490419504	0.0624840505617262	0.074632828946825	4	4	4	0.423593874684761	0.633167434856303	0.372883635637968	0.0212002095374230	0.0659963823596195	0.0726702793612554	0.550620833160193	0.276220635500463	0.418055531665766	0.223087569103687	0.423937316067083	0.535477823944018	1	200	1	0.442593842233768	0.0516116493030458	19.5857564072651	12.0782548419972	11.6914650603941	75.3302844543663	27.0932579725330	4.80646468770087	5.87860807719516	-97.1953441874366	-33.1623819528332	-31.1520134778000	-1234.51110821165	-161.22830642204	-6.11457487894252	-8.68431230826768	-95.9912242047807	-31.9582619701772	-29.9478934951440	-1233.30698822900	-160.024186439384
maleCTX_95	maleCTX	5	56	2	0.484478550292505	0.669211857761741	0.439493356209454	0.0486535056021886	0.132657504484549	0.133424198823416	2	1.5	2	0.51738790476253	0.694266306457628	0.461293519555954	0.061163379890231	0.151404557269305	0.144971535355532	0.198438963196162	0.431933443177197	0.392394138193082	0.341795860469276	0.335140844468583	0.175441096295586	1	143.710478308240	1	0.680389306048605	0.0516116493030458	41.2748144434286	16.6188073882220	13.6326661930239	65.9308214986351	83.2023241485524	16.464788340815	15.3405253824441	-503.861906105783	-61.5940066918219	-41.8927020751519	-946.129805519745	-1505.54858564186	-60.4835174075595	-52.6883899098098	-502.657786123127	-60.389886709166	-40.688582092496	-944.925685537089	-1504.34446565921
maleCTX_95	maleCTX	6	56	3	0.455540985051505	0.663381035886106	0.430188091898880	0.0260867992331152	0.0729927307104548	0.0839624352000116	7	8	7	0.353307999771736	0.583645366714385	0.32452146960328	0.0078275648418261	0.0318187121521903	0.0349664880576838	0.347796281422445	0.249022382591701	0.482518108182487	0.165797594149393	0.277325609349098	0.340427523477715	1	143.710478308240	1	0.523488436843459	0.530412730922008	25.4735643428767	13.7248262619537	12.4971186490482	50.4221870798093	37.2223024237997	6.52162399426898	7.38822434390662	-172.635374304223	-42.4430841317554	-35.4122536924527	-554.176365343898	-302.827664476691	-10.4587316707276	-13.1284196845574	-171.431254321567	-41.2389641490995	-34.2081337097968	-552.972245361242	-301.623544494035
maleCTX_95	maleCTX	9	170	5.5	0.390993792398721	0.605631057117361	0.363470223898473	0.0185333434669441	0.0618678558143192	0.075068493267081	2	1.5	3	0.531411004067503	0.710666616511994	0.4602832176752	0.0596877398893371	0.147952606219431	0.131905697748441	0.509550839011954	0.405147724249844	0.628163685524783	0.300489166088337	0.47539782145933	0.531975132757067	1	200	1	0.380289243769411	0.104036759344902	34.0842718372082	17.9037051974803	16.8519162330177	125.123793962583	50.264838476936	6.628690327386	7.98403757571068	-310.996542432057	-71.2583314995467	-63.2942663122294	-3402.14580456814	-550.734753364566	-10.7712427022217	-15.1498965726452	-309.792422449401	-70.0542115168908	-62.0901463295735	-3400.94168458548	-549.53063338191
maleCTX_95	femaleCTX	0	1000	16	0.0884417942878587	0.241750271343381	0.00270303318713917	0.000510455290674405	0.0176702531220342	0.0213763338584324	16	16	15	0.120370465407246	0.0772858362770828	0.0077464478047437	0.00155120947068309	0.0340911017785703	0.0496527152223077	0.0253343543183444	0.252513813003671	0.432054783157093	0.039391020460115	-0.0287574744635227	-0.0246786500690941	0.7137859755128	94.8796863586773	0.50945792908738	0.0823099892646747	0.078746538230066	-12.9406932580086	-15.0583125030046	-16.1917039382863	0.553277179658226	-10.8230740130126	-11.6384191378347	-14.4825046035181	-2.90593921287396e-28	-6.61125487497035e-52	-1.25311655533397e-59	-0.537546876498803	-5.81187842574793e-28	-5.70754657281857e-32	-3.39393543185254e-48	0	0	0	0	0
maleCTX_95	femaleCTX	0.1	1000	15	0.103446322250610	0.26290436425635	0.00112514497824013	0.000663199454810148	0.0206122452296296	0.0256541988732776	15	15	7	0.132493200937350	0.114077569035776	0.0152692088380481	0.00183499878965809	0.0388845820182567	0.0562362417187235	0.308836399459767	0.389636909231105	0.52717503165046	0.0839079983456323	0.206174177444941	0.219046220212983	NA	NA	NA	0.293731689925657	0.084086384587037	-0.907957369941608	-0.927879690720299	-0.888035049162918	0.0778168067915356	-1.60550899101221	-1.56557966340364	-1.57176819341035	-0.0872546075211488	-0.0844603424730447	-0.0900488725692528	-0.328839298669673	-0.0241965200763299	-0.0262827962811267	-0.0259500931559802	0	0	0	0	0
maleCTX_95	femaleCTX	10	250	13	0.329309106478695	0.558059686521189	0.308825096148174	0.00941643965116945	0.0384413321229119	0.0518740735378486	4	4	10	0.365979401123316	0.568169952894459	0.286118031295471	0.018162347185275	0.0645701765025131	0.0872027879621724	0.317812647667988	0.188939030256505	0.64182757414798	0.133014962921088	-0.0155718592743827	0.141904867490973	0.476	84.0695924191174	0.231421686746988	0.527621556812662	0.172324069473634	22.2227339603730	15.9630843445188	16.4752376522533	132.536161021139	27.9702302684926	0.941118544032629	3.30959340367061	-116.143247301681	-56.9373680117815	-60.5585331568535	-3816.89383242645	-171.727961446509	-0.761146166057024	-3.33053627188951	-114.939127319025	-55.7332480291256	-59.3544131741976	-3815.68971244379	-170.523841463853
maleCTX_95	femaleCTX	15	279	1	0.502674401288861	0.69393414787049	0.479853285045946	0.0435034119412368	0.102726072438236	0.108926206298296	3	3	1	0.447823702871975	0.622387236187587	0.383279593409543	0.0426095993687739	0.126511413584268	0.133748187275693	0.54149988980832	0.51556950824654	0.635514701927986	0.364499349362379	0.47630281201142	0.535079157449649	0.623655913978495	173.904337160264	0.395477166653774	0.349577623757599	0.337781075630531	90.5933821664253	33.0881594437504	27.2544789585002	235.078242184934	148.098604889100	20.8514237780830	18.7077245134260	-2502.48024612956	-239.657667683146	-163.133519340107	-12002.7133561761	-4765.30282457598	-96.1309031107746	-77.6693078629911	-2501.27612614691	-238.453547700490	-161.929399357451	-12001.5092361934	-4764.09870459332
maleCTX_95	femaleCTX	16	180	5.5	0.389384493063634	0.607423299008974	0.365698066620504	0.0157269228464019	0.052539455182674	0.0616350407461629	7	6	10	0.299452145536674	0.486138325040084	0.226699553858252	0.0138998819175121	0.0693993771214107	0.0890499624494719	0.198519657587831	0.195740828097509	0.500191915078771	0.119327633637133	0.156812961946570	0.159218868392263	0.255555555555556	39.2640897450733	0.0902545003103662	0.556697109468503	0.202396373007946	29.1929067842783	17.6558356056027	16.4623223725377	133.504170564003	40.7299779629539	4.62705397432069	5.41548724348051	-215.789964333705	-69.3383508099492	-60.4658210785684	-3872.81883022392	-362.241577857461	-5.73176862145022	-7.51483222659365	-214.585844351049	-68.1342308272933	-59.2617010959125	-3871.61471024126	-361.037457874806
maleCTX_95	femaleCTX	18	279	13.5	0.331580713844108	0.557350436541188	0.3084300385079	0.00980661726101627	0.0393802531518871	0.0533736630232928	11	12.5	9	0.208782349238177	0.384413020462926	0.142246240429346	0.00718262842548544	0.0570448204411394	0.0768526781076255	0.130751282453144	0.227322811251827	0.501073412892791	0.153174088356603	-0.0237205535025904	0.0308458867881676	0.118279569892473	19.1376151366405	0.0420824630618086	0.556697109468503	0.202396373007946	24.5578468725478	18.4008794690079	18.7868564412071	156.196926463073	30.3288373038884	1.30334426654049	3.70866817446436	-139.968595904913	-75.1895997440983	-78.3154106025844	-5300.43821288822	-201.621781207241	-1.01669570894728	-3.98223178464027	-138.764475922257	-73.9854797614424	-77.1112906199285	-5299.23409290557	-200.417661224585
maleCTX_95	femaleCTX	19	70	12	0.339756720959655	0.566010743476629	0.310881220377861	0.00828636328939288	0.0358131816096681	0.0409079985869649	11	10.5	13	0.238472111426563	0.433632136504252	0.166211285577083	0.00515233894599236	0.0401992313634754	0.045115165639388	0.190232915796822	0.166454426977038	0.227724213303086	0.0629233509835528	0.0336484041261649	0.0625311302455283	0.142857142857143	4.70106294924302	0.0194616977225673	0.261687786182569	0.436398916185599	10.1195926425017	9.1281823231068	9.32829086807333	43.5379903516272	10.91089441693	0.7013308375385	1.13097197138874	-23.7803185654239	-19.4580528156421	-20.2692508133639	-413.653073718911	-27.2913863174839	-0.616996038804032	-0.88929770970999	-22.5761985827680	-18.2539328329862	-19.0651308307080	-412.448953736255	-26.087266334828
maleCTX_95	femaleCTX	20	94	10	0.351816323390323	0.579418894972338	0.32895766764541	0.00926023872592465	0.0358066413188049	0.0427541431908777	14	14	13	0.181110599533504	0.294424698998581	0.0902381081416829	0.0035068497698044	0.0430319705713381	0.0478331335488441	0.101269187563227	0.129982481145069	0.456868250298819	0.0721733801730102	-0.0753809576029223	-0.0643282551048764	0.117021276595745	1.77872554315802	0.0132692747654999	0.306705928786318	0.134450253595173	12.5133867579927	10.4947189267856	10.6806307104232	74.6342385666955	14.3461428055621	0.643842644074336	1.34375617760446	-36.226026222274	-25.3403253460822	-26.2026748110183	-1211.84077367932	-46.2493776335297	-0.585296100287898	-1.0481108682222	-35.0219062396180	-24.1362053634262	-24.9985548283623	-1210.63665369667	-45.0452576508737
maleCTX_95	femaleCTX	21	89	11.5	0.336958566537400	0.567057258335845	0.314323486963654	0.00763943442614465	0.0358890079333579	0.0422303643937039	12	12	8	0.235816946024198	0.390079172923941	0.146632014486689	0.00667491362626772	0.0495745162387348	0.0570118739991085	0.114209065018179	0.379568439310509	0.520089539232862	0.149307562428269	0.0603692458983129	0.0625555490307321	0.235955056179775	9.98299715313201	0.0646067415730337	0.0969483264617558	0.218020828127030	9.6222421616508	8.78295950040344	9.18765529764783	59.5262358794232	10.0568290256538	0.654966523907508	1.28682225495439	-21.5326609770690	-18.0990091399705	-19.6973475478603	-771.607538890998	-23.3679744062778	-0.591345186838676	-1.00402222491539	-20.3285409944131	-16.8948891573146	-18.4932275652043	-770.403418908342	-22.1638544236219
maleCTX_95	femaleCTX	22	49	4	0.408722154258008	0.6255244242621	0.379948644492317	0.0147621336945447	0.0428606052834613	0.0482826471953133	2	2	5	0.49659071668435	0.684596249582135	0.442676478623033	0.0447505387875012	0.107031340736403	0.128715782574194	0.384281262725396	0.29213124932074	0.522011752478191	0.206092201763687	0.128833997765023	0.156692469053172	0.408163265306122	14.5861025306133	0.307823129251701	0.0969483264617558	0.115108399647182	15.2920276831972	11.3251545017769	10.0797409931501	47.0229948553518	19.2589008646175	1.69274400757893	2.07980104642308	-55.7667552559506	-29.3075715560513	-23.4691289940362	-482.219333813043	-82.22593895585	-1.34436123924928	-1.72649194038815	-54.5626352732947	-28.1034515733954	-22.2650090113803	-481.015213830387	-81.021818973194
maleCTX_95	femaleCTX	23	38	8	0.381993000994506	0.602612094703585	0.346548290207922	0.0129681260748794	0.0504495902332993	0.0558652872878833	8	7.5	10	0.292570342266664	0.480959632403856	0.206695770497602	0.0101198807484687	0.0589276623433289	0.0649857417906604	0.168754135460356	0.183425731575358	0.290641023437192	0.164739110360083	0.212291590180069	0.208556246946733	0.236842105263158	3.6878307706532	0.0512091038406828	0.504270872148157	0.134450253595173	10.9438816179189	8.60725128267249	8.0708374590022	36.2004126154436	13.2805119531653	2.98179062567476	3.35756482181584	-28.6251805150516	-17.426935175705	-15.4570650069884	-286.523051615559	-39.8234258543982	-2.84380244184068	-3.40542899610169	-27.4210605323957	-16.2228151930491	-14.2529450243324	-285.318931632904	-38.6193058717423
maleCTX_95	femaleCTX	24	31	9	0.377491056596516	0.600130598653453	0.339786183013539	0.0105727199535342	0.0373896578334280	0.0406104030666867	5	5	16	0.356277851746911	0.557388988691539	0.274532542562637	0.0153747341505878	0.0657202622772173	0.0727892128711168	-0.137674545954912	0.110804461864464	0.171002189805803	-0.0429150853753477	0.116133537514481	0.0881262918490267	0.419354838709677	9.68276024358343	0.167741935483871	0.261687786182569	0.109691985124889	8.32068360857588	7.5088920921906	7.49120251891023	24.7233244258379	9.13247512496115	1.67237028144873	1.8956317056596	-16.5004203450336	-13.5255662724212	-13.4669565017477	-134.522585631382	-19.4752744176459	-1.32582192450770	-1.5375364006546	-15.2963003623777	-12.3214462897653	-12.2628365190918	-133.318465648726	-18.27115443499
maleCTX_95	femaleCTX	4	94	6.5	0.387054091808347	0.606952475883772	0.362026784368236	0.0166433490419504	0.0624840505617262	0.074632828946825	6	10.5	5	0.25350090819329	0.292813243778444	0.153042426479974	0.0144856049300102	0.100073823873057	0.115874299626319	0.479077648784367	0.299722566847486	0.299337023412481	0.193963769263261	0.295024085431885	0.335495943525483	0.191489361702128	13.1288387712439	0.0594829558453443	0.442593842233768	0.133077923335126	24.0251570428705	14.2192739159249	13.1561479186589	84.4617348578021	33.8310401698162	5.37531498072698	6.58835803860748	-147.960466056993	-45.4586016156184	-39.1054551586422	-1551.40746620655	-250.462330498368	-7.41765864782136	-10.6529460886668	-146.756346074337	-44.2544816329625	-37.9013351759862	-1550.20334622390	-249.258210515712
maleCTX_95	femaleCTX	5	56	2	0.484478550292505	0.669211857761741	0.439493356209454	0.0486535056021886	0.132657504484549	0.133424198823416	9	8.5	14	0.272602131682460	0.410023809250742	0.167139164819529	0.0119217861885097	0.072937168467207	0.0825153917600358	0.0350519955685417	0.113787043283542	0.225092564673877	0.134567659863295	-0.233083524347053	-0.188098552915959	0.267857142857143	13.3061024799154	0.075974025974026	0.680389306048605	0.133077923335126	36.5942553340663	15.3586883128979	12.3057533570025	57.8298223552347	65.5659997581056	13.9807201174310	12.9346363397968	-390.587169326963	-52.8099781577633	-34.3749668741807	-728.364360496162	-935.71021413125	-43.9905295434059	-37.8431817555149	-389.383049344307	-51.6058581751074	-33.1708468915248	-727.160240513506	-934.506094148595
maleCTX_95	femaleCTX	6	56	3	0.455540985051505	0.663381035886106	0.430188091898880	0.0260867992331152	0.0729927307104548	0.0839624352000116	7	8.5	3	0.261532118885632	0.47848709613583	0.216166242230614	0.00899964177071896	0.0710909444817913	0.082131540635168	0.460147237999901	0.474763299580649	0.314317660749943	0.248748752166024	0.269612749832023	0.295568648477365	0.0892857142857143	1.03361829342273	0.00779220779220779	0.523488436843459	0.765296113005243	25.0375489173488	13.2289338806458	11.9320901059768	57.5277028620775	36.8461639540518	5.77872171205194	6.59080507792662	-168.149192865604	-39.5248478445745	-32.3950944454979	-720.794124150199	-296.773537886633	-8.424406308713	-10.6601036540762	-166.945072882948	-38.3207278619186	-31.1909744628419	-719.590004167543	-295.569417903977
maleCTX_95	femaleCTX	9	170	5.5	0.390993792398721	0.605631057117361	0.363470223898473	0.0185333434669441	0.0618678558143192	0.075068493267081	1	1	4	0.540522549972772	0.698748937257815	0.448919219707237	0.0848216142420835	0.189018335661005	0.190584642575723	0.444692948580825	0.338323330682768	0.522728933416116	0.27128842023804	0.377672065304911	0.435507816321565	0.629411764705882	105.585494030178	0.402575704838148	0.380289243769411	0.109691985124889	34.1415407945673	17.9636121807875	16.3567879246883	139.373655656225	50.3194694083471	6.71118367135722	8.09115105607354	-311.827405111873	-71.726358248333	-59.7109487637072	-4220.63189914798	-551.928451975413	-11.0153558659018	-15.5294167887711	-310.623285129217	-70.522238265677	-58.5068287810512	-4219.42777916533	-550.724331992757
maleCTX_95	femaleCTX_95	0	1000	16	0.0867652338041809	0.240785160980843	0.00606461290149645	0.000518809987456493	0.017647028866441	0.021305108082477	16	16	15	0.163395543132106	0.0227937464314568	0.0196576939251296	0.00596898954310063	0.0723064139953887	0.133335030061034	0.114049107410376	0.0794723415985906	0.149640102194926	0.076682408935613	0.0610713973222592	0.0588466187055034	NA	NA	NA	0.119095172961073	0.177805466031555	-15.1194594304469	-18.0704359898418	-18.1028804848426	4.82024519227408	-12.1684828710520	-12.1484484777627	-15.2115534094756	-4.96731817288782e-35	-1.18304998854607e-73	-6.56718584789007e-74	-6.14453570601005	-9.93463634577564e-35	-1.26954156272660e-34	-6.43678503685373e-53	0	0	0	-4.94041572335412	0
maleCTX_95	femaleCTX_95	0.1	1000	15	0.108359663195948	0.269050835573619	0.000751366080945327	0.000739349237009387	0.0218697778992792	0.0274030340280528	15	15	11	0.183701059813453	0.110768452586386	0.0317813785900346	0.00662691342689681	0.0762296228591399	0.137764739901285	0.194056574202282	0.335698223328322	0.423552212783953	0.126135392186222	0.145704057273607	0.167621639516345	NA	NA	NA	0.255692641377824	0.12523211744138	0.288119301645037	0.403571389696599	0.287673812365108	-0.544079767544175	0.288564790924965	-0.202851680288393	-0.0505588734510636	-0.412707053796839	-0.464371786610925	-0.412515534439491	-0.150699337013179	-0.412898573154187	-0.236291663458598	-0.283861810123054	0	0	0	0	0
maleCTX_95	femaleCTX_95	10	250	13	0.329309106478695	0.558059686521189	0.308825096148174	0.00941643965116945	0.0384413321229119	0.0518740735378486	6	5.5	10	0.343378040655884	0.445696020629851	0.188205698549790	0.0261659718241772	0.116124965123159	0.159072365020006	0.338673074259621	0.26399025906512	0.511917236391267	0.173371047103568	0.0356856061419856	0.135816291820145	NA	NA	NA	0.527621556812662	0.256992237680591	22.4744110834711	16.0534616514458	16.7079822916906	147.353818806034	28.2408398752516	1.01010200474997	3.24201724593232	-118.638435916932	-57.5681316947209	-62.2416571599083	-4717.51763381941	-175.035214673955	-0.806254440177044	-3.22662742886266	-117.434315934276	-56.3640117120649	-61.0375371772523	-4716.31351383675	-173.831094691299
maleCTX_95	femaleCTX_95	15	279	1	0.502674401288861	0.69393414787049	0.479853285045946	0.0435034119412368	0.102726072438236	0.108926206298296	9	9	6	0.273152106213229	0.411316059436964	0.169820989050717	0.0189024416840645	0.107312936220876	0.156189894054089	0.420011493321588	0.328016096664271	0.5216793027111	0.232488029662863	0.125634177505088	0.371755116556256	NA	NA	NA	0.349577623757599	0.407807243863051	117.764614531386	39.8841999401945	31.3297311457952	257.486245587831	195.645029122577	22.2857963108290	19.9811726574382	-4330.92880830797	-347.427007716496	-215.036808242167	-14399.4909696323	-8314.43060889943	-109.595624010173	-88.3962330941275	-4329.72468832531	-346.22288773384	-213.832688259511	-14398.2868496497	-8313.22648891678
maleCTX_95	femaleCTX_95	16	180	5.5	0.389384493063634	0.607423299008974	0.365698066620504	0.0157269228464019	0.052539455182674	0.0616350407461629	3	3.5	2	0.417238379264736	0.539114292801311	0.284218952674874	0.0443811220414313	0.148854851833992	0.186166137505686	0.551355724645661	0.400112971201509	0.514861135741503	0.270308884127551	0.445611813934347	0.540343068884011	NA	NA	NA	0.556697109468503	0.239718229783508	29.8509414437444	17.6112070588231	16.3449414705655	139.217934435605	42.0906758286656	4.76384219895484	5.45333237995496	-227.861243245046	-68.9954869111673	-59.6265136810358	-4211.21099691925	-386.726999578925	-6.02241112706525	-7.60699946823904	-226.65712326239	-67.7913669285114	-58.4223936983798	-4210.0068769366	-385.522879596269
maleCTX_95	femaleCTX_95	18	279	13.5	0.331580713844108	0.557350436541188	0.3084300385079	0.00980661726101627	0.0393802531518871	0.0533736630232928	7	7.5	5	0.324491440812969	0.413099796660536	0.173244924709885	0.0252334696860705	0.126560794942713	0.166775255703098	0.316527546879416	0.367802956836256	0.418440569104286	0.237672363365964	0.171107320183454	0.224014308750238	NA	NA	NA	0.556697109468503	0.0892613432646104	24.9854551447744	18.1994161239043	18.2611634265740	143.765580489188	31.7097468629748	1.17786592839567	3.66793226222355	-147.159016272608	-73.5836859552149	-74.0740210208111	-4490.67366462499	-220.244011524404	-0.922904640709813	-3.91271571559568	-145.954896289952	-72.379565972559	-72.8699010381552	-4489.46954464233	-219.039891541749
maleCTX_95	femaleCTX_95	19	70	12	0.339756720959655	0.566010743476629	0.310881220377861	0.00828636328939288	0.0358131816096681	0.0409079985869649	13	13	4	0.213580551222339	0.26893749166191	0.0888428194653261	0.00978589609023944	0.103846967174239	0.120461653202567	0.39171635787137	0.374174322735368	0.326887053063905	0.183601416803994	-0.135608904062966	-0.0633960778458726	NA	NA	NA	0.261687786182569	0.307066913124517	9.63662490167715	8.49973546651296	8.4753478174994	47.1298072213694	10.7735143368413	0.709488042917107	1.10944920667448	-21.8306568215545	-17.0222232972305	-16.9311127467490	-484.404099391123	-26.6390903458784	-0.621582411793141	-0.87413431008708	-20.6265368388985	-15.8181033145746	-15.7269927640931	-483.199979408467	-25.4349703632225
maleCTX_95	femaleCTX_95	20	94	10	0.351816323390323	0.579418894972338	0.32895766764541	0.00926023872592465	0.0358066413188049	0.0427541431908777	11	12	11	0.213168030852376	0.353836902013247	0.127039884281746	0.0124160592966351	0.103708196857243	0.131057155225344	0.361500855955214	0.211770515815781	0.246102404501721	0.164359644857725	0.41054977368587	0.432860134126632	NA	NA	NA	0.306705928786318	0.60901972317489	13.0456757535239	11.2196808399857	11.5693380373573	60.2066667408484	14.5220134696904	0.633178060956797	1.36595658341822	-38.9438709202674	-28.7872180479582	-30.5306521790131	-789.30344978704	-47.3570896615217	-0.579534815172332	-1.06562127132826	-37.7397509376115	-27.5830980653022	-29.3265321963572	-788.099329804384	-46.1529696788658
maleCTX_95	femaleCTX_95	21	89	11.5	0.336958566537400	0.567057258335845	0.314323486963654	0.00763943442614465	0.0358890079333579	0.0422303643937039	12	12	12	0.279752003114562	0.232927801931643	0.075290042838665	0.01508925303839	0.129214826570748	0.158304734662174	0.189757258331772	0.227737497327966	0.449310045607936	0.158189893907310	0.122348862981038	0.121357601539878	NA	NA	NA	0.0969483264617558	0.26686693417606	10.6055748491311	9.47590314278488	9.84599066440414	58.8794882966625	11.3651590338581	0.601948705174835	1.22688763772433	-25.9769638114273	-20.8786652106845	-22.4477397163241	-754.973962042885	-29.5061879065306	-0.562877333652988	-0.958874240049295	-24.7728438287714	-19.6745452280286	-21.2436197336682	-753.76984206023	-28.3020679238746
maleCTX_95	femaleCTX_95	22	49	4	0.408722154258008	0.6255244242621	0.379948644492317	0.0147621336945447	0.0428606052834613	0.0482826471953133	10	9	16	0.329856698251264	0.384332231485896	0.140147322276623	0.0229822114821291	0.117500972413192	0.136170590828773	-0.0957294415756697	0.101008627326781	0.288949341002544	0.0625274257146971	-0.126522775349238	-0.0917455395267615	NA	NA	NA	0.0969483264617558	0.0471976982930234	14.3737951044686	10.8089306486183	10.0841175499044	44.2555309813779	17.9386595603190	2.20990424984491	2.64946058894365	-49.1688494038689	-26.8064731587500	-23.4884768503336	-427.33944688417	-71.5312256489878	-1.86787151161486	-2.39458518357896	-47.964729421213	-25.6023531760941	-22.2843568676777	-426.135326901514	-70.3271056663319
maleCTX_95	femaleCTX_95	23	38	8	0.381993000994506	0.602612094703585	0.346548290207922	0.0129681260748794	0.0504495902332993	0.0558652872878833	7	8	7	0.271718412947617	0.448273528726386	0.188744561529939	0.0132804974394985	0.0945885964205996	0.104421018715689	0.131841913920388	0.331992183316899	0.326294337727784	0.228625440791626	-0.164133007992319	-0.186356047139339	NA	NA	NA	0.504270872148157	0.54409979596802	10.5762078479438	8.1917861268211	7.94237310405261	31.3829599592225	12.9606295690665	2.58438515558081	2.92404439580976	-26.9403323825277	-15.8904590869893	-15.0035994623946	-215.762407996219	-37.990205678066	-2.31179031441441	-2.76256250589843	-25.7362123998717	-14.6863391043334	-13.7994794797387	-214.558288013563	-36.7860856954101
maleCTX_95	femaleCTX_95	24	31	9	0.377491056596516	0.600130598653453	0.339786183013539	0.0105727199535342	0.0373896578334280	0.0406104030666867	4	3.5	4	0.386657150543670	0.587235718109229	0.318646557783050	0.0306514135418293	0.134360968752760	0.157655774035876	0.311154624515952	0.44907888765295	0.323887737318764	0.242010949156918	0.0717086273148678	0.125326692310471	NA	NA	NA	0.261687786182569	0.212776003457392	8.29592443628365	7.19754064726094	7.03390319614826	31.9039053687356	9.39430822530636	1.39921368032316	1.60219764120863	-16.5270778945214	-12.5135108901156	-11.9981917020821	-222.928671545755	-20.5406448989273	-1.09218861844889	-1.26315783145450	-15.3229579118655	-11.3093909074596	-10.7940717194262	-221.724551563099	-19.3365249162714
maleCTX_95	femaleCTX_95	4	94	6.5	0.387054091808347	0.606952475883772	0.362026784368236	0.0166433490419504	0.0624840505617262	0.074632828946825	2	2	9	0.48015324232411	0.655035702832667	0.405861476657502	0.0660900659254464	0.189877525332715	0.222899129731381	0.28960056130733	0.287485039043891	0.478545234471751	0.201734595768837	0.297037407950744	0.345442048985916	NA	NA	NA	0.442593842233768	0.0129260990514108	23.0902244831418	14.2151500422001	13.6427004040286	78.1223667960698	31.9652989240835	5.2783876511907	6.396831969298	-134.606993778430	-45.4330141801735	-41.9524485990817	-1327.5641733851	-223.780973376686	-7.18600049010957	-10.1006344656860	-133.402873795774	-44.2288941975175	-40.7483286164258	-1326.36005340244	-222.576853394030
maleCTX_95	femaleCTX_95	5	56	2	0.484478550292505	0.669211857761741	0.439493356209454	0.0486535056021886	0.132657504484549	0.133424198823416	7	7	10	0.313514188767821	0.432758096097442	0.186135056132277	0.0240999262089335	0.135596770854773	0.157168642924547	0.205794820603265	0.280668893128163	0.341996090802932	0.274197526555980	0.134910957560874	0.0967079671689127	NA	NA	NA	0.680389306048605	0.0129260990514108	38.0545583558548	15.1650662865152	12.5218239706329	60.9440504251943	75.8472098590986	14.8500645722967	13.8464623114262	-430.114323176659	-51.5211590130814	-35.5473196980923	-808.707487340237	-1251.48358845855	-49.4590346936004	-43.1751153825353	-428.910203194003	-50.3170390304255	-34.3431997154364	-807.503367357581	-1250.27946847589
maleCTX_95	femaleCTX_95	6	56	3	0.455540985051505	0.663381035886106	0.430188091898880	0.0260867992331152	0.0729927307104548	0.0839624352000116	12	12	13	0.248669415463165	0.30864007828327	0.102418654598138	0.0132556114180328	0.102903721531006	0.121578404328868	0.189058577443686	0.127182196479398	0.204833727225938	0.131501192232418	0.244962576750997	0.278642401262366	NA	NA	NA	0.523488436843459	0.0892613432646104	26.4271804895007	12.6513490320409	11.0820858913487	53.1387155296559	40.2030119469606	6.42092404395866	7.3443190885673	-194.617292833918	-36.2597551278048	-28.1156016925217	-615.288332454124	-352.974830540031	-10.1692522551328	-12.9854601200274	-193.413172851262	-35.0556351451488	-26.9114817098658	-614.084212471468	-351.770710557375
maleCTX_95	femaleCTX_95	9	170	5.5	0.390993792398721	0.605631057117361	0.363470223898473	0.0185333434669441	0.0618678558143192	0.075068493267081	1	1	3	0.52422179603554	0.667336551463222	0.413466478249630	0.0854761585471859	0.204146041498129	0.227033807041179	0.513332473851497	0.35690730678947	0.515422920253464	0.26649049581519	0.414710059206388	0.498351466661145	NA	NA	NA	0.380289243769411	0.0471976982930234	35.2106824919853	19.0696387626278	17.1443591351465	135.818123731048	51.3517262213429	6.77752920847639	8.19113943103516	-327.686746953866	-80.646456488715	-65.4605586538635	-4008.15227389152	-574.727037419016	-11.2137866586388	-15.8881251288470	-326.48262697121	-79.442336506059	-64.2564386712076	-4006.94815390887	-573.52291743636
femaleCTX	maleCTX	0	1000	18	0.0932201113921341	0.252928676910421	0.00514248366512366	0.00132529844359289	0.0319688417697752	0.0459902826127782	15	15.5	12	0.0782976481367202	0.0671402101795442	0.0207306963854863	0.00022960581922819	0.00948862523292085	0.0105220403335969	0.135301727349983	0.271040748406951	0.311274696965341	0.151375334922974	0.0121044070874669	0.0247625551507444	0.854396650171298	94.8796863586772	0.72996995354441	0.209674312220917	0.15586137973852	-16.9757907419423	-19.1106609754260	-19.1816559368176	4.54750380639069	-14.8409205084587	-14.2942447942546	-19.8738525888650	-8.64847263140981e-51	-4.46986962601839e-82	-1.14383924729781e-82	-5.56634264265581	-1.72969452628196e-50	-5.16093936336758e-47	-1.48823061364565e-88	0	0	0	-4.3110701375525	0
femaleCTX	maleCTX	0.1	1000	17	0.140627660522422	0.314118257080312	0.00127829748104975	0.00199990636887466	0.0409019228980347	0.0582861084128583	13	13.5	11	0.0872638117345655	0.0586154742459963	0.035489484764334	0.000426457080181284	0.0160021705867257	0.0180329500081863	0.72887974122577	0.301977787433538	0.360874545286428	0.261109570203381	0.653688356079151	0.646992790574029	NA	NA	NA	0.0257279674382853	0.238232017848779	1.19455281452017	1.37395606897288	1.76320311551804	-0.810010056161627	1.01514956006746	0.474180616398171	0.157886415326959	-0.94079734996813	-1.07197478449375	-1.40968079989937	-0.101805507136696	-0.809619915442514	-0.498002528703179	-0.359247187548976	0	0	-0.154408294796061	0	0
femaleCTX	maleCTX	1	67	6	0.507862666170448	0.703404654810726	0.487444279007655	0.0444667019765021	0.110637798969694	0.137845601091450	17	16	17	0.0850106632420601	0.0527057266763696	0.00783776174060053	0.000232814704604061	0.00753337795430929	0.00759115495591053	0.0340255244090252	0.0121646924601653	0.192736737317963	0.080321353471498	-0.0723939298315635	-0.075036484742347	0.0298507462686567	0.261671149586338	0.000452284034373587	0.414168889373689	0.198234870253392	28.7972234828275	14.7216256053124	12.9178292170825	73.6046181321337	42.8728213603425	5.2825258966001	6.75764304155505	-224.897893491913	-48.6305364832296	-37.7482719527389	-1178.69161241725	-401.165250500596	-7.19581005823654	-11.1541130332463	-223.642620986809	-47.3752639781263	-36.4929994476355	-1177.43633991214	-399.909977995492
femaleCTX	maleCTX	10	454	15.5	0.433216946714351	0.64756510591342	0.418201762586926	0.0275474838364435	0.0711686337901247	0.109166277819697	7	7	10	0.189810289090880	0.362861517718916	0.137133332777057	0.00226676393153645	0.0188668673409301	0.0229074621574610	0.358288043425330	0.449722639999859	0.730276933408804	0.333093273659299	0.106028914911627	0.334972446734579	0.262114537444934	84.0695924191174	0.0752691309041048	0.363221706357346	0.185708646816159	57.0782846404186	32.3288995965165	30.4715047826944	298.732270337599	81.8276696843207	2.90982553525317	8.43838553180525	-842.570858124937	-228.862216978404	-203.507400401472	-19381.3046491991	-1456.27949927147	-2.74276486952047	-16.7935102972638	-841.315585619833	-227.606944473300	-202.252127896369	-19380.0493766940	-1455.02422676637
femaleCTX	maleCTX	12	115	10	0.491995662928514	0.686638384611084	0.467382903215812	0.0507829677144257	0.139163275436025	0.165325854120654	11	11	6	0.116363124393436	0.232604889503117	0.0581405440655794	0.00119139811631344	0.0228674826158004	0.0246153581785181	0.641244344734556	0.545226230219816	0.421640289418421	0.276045286117027	0.606667505171002	0.700067064152655	0.0260869565217391	0.818619865037881	0.00137299771167048	0.58512932558334	0.652734073554451	45.8808753657654	19.2107289239597	16.3471062354572	106.63553600325	72.5510218075712	11.0955846645440	12.1182719521736	-613.534753096813	-81.822449234227	-59.6419384135023	-2471.63817308502	-1145.24705695940	-28.1811297649431	-33.3740577303744	-612.279480591709	-80.5671767291236	-58.386665908399	-2470.38290057991	-1143.99178445429
femaleCTX	maleCTX	13	99	9	0.493587161175146	0.6926035716406	0.474904738221759	0.0407974975629516	0.102124277160614	0.123955108609159	17	16	17	0.0813138152850437	0.0945339110652848	0.0252209186822073	0.000204633140508678	0.00588232793559907	0.00593913491694103	-0.0366306222171859	0.0673031612518653	0.373886622097847	0.0626248441337972	-0.0459130892703636	0.0081984481942228	0.0404040404040404	0.343784579981386	0.00144300144300144	0.548795495745402	0.198234870253392	36.654275311569	16.8686608572783	14.3149849461034	115.296624362903	56.4398897658597	5.04667836235367	6.20694902594878	-378.641108994321	-63.4173043141172	-46.0545256625164	-2889.06687395637	-693.864913674525	-6.64824503064958	-9.5684504029547	-377.385836489218	-62.1620318090139	-44.7992531574131	-2887.81160145127	-692.609641169422
femaleCTX	maleCTX	14	117	12	0.472056918597081	0.676545282308264	0.4532044013784	0.038260289154196	0.0961939555287411	0.128002579319337	10	9.5	10	0.170103213264068	0.350344738192741	0.117655839065796	0.00156025816611922	0.0167096448399234	0.0179103781244156	0.470436933579229	0.483790185178156	0.675797293326534	0.270634066796297	0.106763933598875	0.311310676165788	0.162393162393162	8.56411877409723	0.0297671676982022	0.363221706357346	0.185708646816159	38.1004973120689	17.3966037705807	15.3679649212006	122.954158683782	58.8043908535572	4.90270571918066	7.34729935441125	-410.206563896735	-67.3588145592289	-52.8721336748451	-3285.26116498224	-753.054313234241	-6.32548083338807	-12.9951380976707	-408.951291391632	-66.1035420541256	-51.6168611697418	-3284.00589247714	-751.799040729138
femaleCTX	maleCTX	15	375	8	0.496654860332579	0.691069596071579	0.476247136150243	0.0456188621766542	0.115340263262248	0.132266436959962	3	3	3	0.303720231027915	0.463679436338141	0.216416140514222	0.0122499693681432	0.0582712615413984	0.0566829359639672	0.768383719959296	0.579934498889638	0.676669296241788	0.423357389368286	0.663151311531882	0.762951808822666	0.464	173.904337160264	0.216213903743316	0.483512042949815	0.63844265964011	86.883668677659	35.3242909870632	29.4116284917812	336.293407833447	138.443046368255	15.7374119660184	13.8903012234786	-2218.69652086720	-272.905039635391	-189.710003744644	-24560.8143558214	-4164.488002099	-55.3777774147242	-43.440514387425	-2217.44124836209	-271.649767130287	-188.454731239540	-24559.5590833163	-4163.2327295939
femaleCTX	maleCTX	16	157	11	0.475202226572772	0.67792814210017	0.456395357002484	0.0395974377388534	0.101783413326111	0.1324056376377	2	2	2	0.351662734109849	0.495896474730752	0.246840067202795	0.015320721963508	0.0520431957355706	0.0551324697684863	0.702554118333469	0.67457962532631	0.530844310279696	0.454481890734133	0.424362142754964	0.610772870634417	0.292993630573248	39.2640897450733	0.11130164951821	0.364132938349324	0.302248307919108	44.682489930489	21.8668674445950	19.8152173810199	155.419229914252	67.498112416383	6.32578515120003	8.46746361909013	-548.560570612668	-105.570881314731	-86.9584972542418	-5247.81197291617	-991.550259910604	-9.89971878575628	-16.9017124729298	-547.305298107564	-104.315608809628	-85.7032247491385	-5246.55670041107	-990.2949874055
femaleCTX	maleCTX	18	346	14	0.436357917022176	0.648192523082527	0.418583022365157	0.0284616962722756	0.075688916596443	0.109717625990303	8	6.5	9	0.190109906387453	0.378153204554922	0.143680676071853	0.00196689381213767	0.0169004609659396	0.0201034152674218	0.53175188442238	0.46891372025348	0.717412211194217	0.334234004271087	0.47371064026636	0.515990122421463	0.0895953757225433	14.5861025306133	0.0203066097009299	0.465117598304685	0.331000941006017	49.4119174516246	28.743485207513	26.7197351298462	245.342287611059	70.0803496957363	3.3946348264331	7.39904208391727	-624.986461374174	-181.262585525271	-156.857551354342	-13073.4975859002	-1068.71033722308	-3.46394561909845	-13.1637696560669	-623.73118886907	-180.007313020168	-155.602278849238	-13072.2423133951	-1067.45506471797
femaleCTX	maleCTX	19	222	13	0.440048359078185	0.65447869275114	0.425826118841808	0.0258580340638390	0.0691462449353614	0.101822023941171	9	7	13	0.190917768652551	0.368947179410807	0.132347295033731	0.00164041284812387	0.0136715984138251	0.0151498502975766	0.294337004992338	0.241060377844461	0.558344734253794	0.125299113034078	-0.00169477625206793	0.181281106937676	0.045045045045045	4.70106294924302	0.00216053157229628	0.426336184979067	0.309098716174957	38.2353303602709	22.0078005372316	20.3736225310450	167.913409247465	54.4628601833103	1.24024763767275	5.09448914958438	-376.577265520799	-106.916366560027	-91.8436511006765	-6125.07175864557	-646.238164481572	-0.96882629326522	-6.75735565016669	-375.321993015696	-105.661094054924	-90.5883785955732	-6123.81648614047	-644.982891976469
femaleCTX	maleCTX	2	132	15	0.435847797588494	0.647857870632414	0.415691224071638	0.0296891635220773	0.0894216540556995	0.120888529463372	4	4	4	0.229324767636800	0.383685912011645	0.148981773801737	0.00322575136489758	0.02009832350184	0.0221131420587605	0.426546456395998	0.570081304225648	0.571278608318104	0.360834960049073	0.347766900305613	0.385170555223684	0.25	19.1376151366405	0.0637288919731668	0.698955118084421	0.302248307919108	31.6053643886764	16.1100452860509	14.9230268137468	117.275714021872	47.1006834913018	3.93477674302263	6.51028167668211	-270.886372561638	-57.9648405370669	-49.9328559249107	-2989.02312428403	-483.807904586209	-4.38052021849474	-10.4259107415243	-269.631100056535	-56.7095680319635	-48.6775834198074	-2987.76785177893	-482.552632081106
femaleCTX	maleCTX	20	53	3.5	0.520085742502613	0.713749956182277	0.500338906281741	0.0476089430894315	0.118202887254676	0.146417092202746	16	17.5	15	0.0825573807976821	0.0082218020368553	0.00974538549043935	0.000187692889514460	0.00456676655710057	0.0045858618654964	0.113162940162411	0.167013097628767	0.118389874523817	0.0650335560947629	0.252320944535809	0.302878047546878	0.0188679245283019	0.331993602457251	0	0.720823919887483	0.423259477782515	29.9585588609397	15.0629706039595	12.6849772515189	68.2480645517783	44.8541471179199	5.44222726218313	6.99104390452229	-244.888275964317	-50.8481010649626	-36.4459068677845	-1013.66132648942	-438.928450863672	-7.57989165024848	-11.8651086619127	-243.633003459214	-49.5928285598593	-35.1906343626812	-1012.40605398431	-437.673178358569
femaleCTX	maleCTX	21	52	5	0.516397880967524	0.710913769939336	0.495822871530373	0.041862175520135	0.097717496086072	0.120647686182479	14	13.5	16	0.0917978884259764	0.202614664719026	0.0315539308426572	0.000224849442058792	0.00580952412758502	0.00582972012050712	0.136237454663202	0.149332048339066	0.131296270619729	0.0397496659773296	0.137279674023458	0.154035166431527	0.0192307692307692	0.435479921465011	0	0.713956240510661	0.309098716174957	24.9080289795538	14.2607848436927	12.4044174213179	56.7144794980015	35.5552731154148	3.5622081504179	4.75014545543826	-161.08977778333	-45.7165742111799	-34.9077972694797	-700.614008145591	-276.46298135548	-3.73547893932645	-5.99295588547947	-159.834505278227	-44.4613017060766	-33.6525247643764	-699.358735640488	-275.207708850377
femaleCTX	maleCTX	22	34	1	0.578933502706548	0.752857338713142	0.554113114718967	0.0711742835153633	0.148238358442249	0.170064815965693	12	12	14	0.117266340329438	0.199831263882185	0.053754550102018	0.00111090962884082	0.0276704446991356	0.0280860711231511	0.60632795933315	0.235682842953361	0.419688536515921	0.0425933347807866	0.354538234192065	0.617580768897768	0.0588235294117647	1.22334255030489	0.0017825311942959	0.414168889373689	0.381549653501745	27.5146191922559	12.8667945544186	10.7261948137338	42.1624438300931	47.1283023552385	6.80671567610036	7.67808538492288	-212.750792404385	-37.4608267375510	-26.4162943272104	-388.040758071219	-484.373284104162	-11.3016732570907	-14.0929009009283	-211.495519899282	-36.2055542324477	-25.1610218221071	-386.785485566116	-483.118011599059
femaleCTX	maleCTX	4	41	4	0.521688888612712	0.711397285487178	0.494266105739895	0.0489108580426589	0.116236480236583	0.137820111657682	7	8	7	0.215167428928183	0.271860474926804	0.0729258568138746	0.00815994943643772	0.0497667416550506	0.0516435221432575	0.738975625058073	0.518392043557775	0.186489087493641	0.308131707217544	0.425844367798943	0.60917716500249	0.219512195121951	9.13981402512363	0.0463414634146341	0.66334505596024	0.196750137666747	24.0226682623268	12.7107232191714	10.9807437717855	44.9813551442255	35.3346133054821	4.29884437770333	5.21616102676671	-154.826150676266	-36.5887557133396	-27.6261567735447	-441.411194154085	-273.063545639193	-5.06628254539319	-7.03936421432594	-153.570878171163	-35.3334832082363	-26.3708842684414	-440.155921648982	-271.80827313409
femaleCTX	maleCTX	5	150	7	0.503131020451921	0.698642849889162	0.484805535156745	0.0450155188608284	0.107756380219253	0.133106616732655	7	6.5	7	0.220918696294829	0.339667059358726	0.123317355213944	0.00655302194935993	0.048173962114828	0.0489990890104628	0.567946731702304	0.567954415402474	0.466038449572613	0.313033326049544	0.418300009472672	0.526839518569171	0.12	13.3061024799154	0.0272035794183445	0.526635245319641	0.196750137666747	48.2858291186832	21.1238874355006	18.0224178524798	148.215216218274	75.4477708018658	7.03702415628513	8.20402520419392	-668.489191884712	-98.619973940957	-72.1872922241149	-4772.80637409813	-1238.35840982847	-12.0079132381275	-15.9346643197979	-667.233919379609	-97.3647014358537	-70.9320197190115	-4771.55110159302	-1237.10313732336
femaleCTX	maleCTX	9	356	2	0.566367534659875	0.742896907092843	0.550692211039283	0.0716225524678089	0.150589319567750	0.160225912010098	1	1	1	0.379049750837696	0.544073761469052	0.297721601548581	0.0256374057899181	0.0991023566900903	0.0863246812402954	0.774016340930984	0.623296332226524	0.689825482552404	0.48302747322005	0.695347919631223	0.794426637369353	0.300561797752809	105.585494030178	0.0947776546921981	0.465117598304685	0.606372601601867	124.064552796552	41.4996606830441	33.2797211068928	358.190925210764	206.62944491006	25.9016969452401	20.9861463638998	-4824.98341332555	-375.993106455439	-242.420880694744	-27863.1046728138	-9273.97372019566	-147.496692043941	-97.3576304144954	-4823.72814082044	-374.737833950336	-241.165608189640	-27861.8494003087	-9272.71844769055
femaleCTX	maleCTX_95	0	1000	18	0.0924933904059589	0.246652484749589	0.00319702098430105	0.00125391251365764	0.0330701394921061	0.0470249021242373	16	17.5	16	0.100161092631358	0.0336938022933017	0.00652788994098273	0.000597203138091077	0.0190745143107379	0.0234393742892824	-0.0139557719874152	0.0836552208855088	0.198791096909263	0.0383762034566343	0.0137913610683806	0.00648339703306638	0.854396650171298	94.8796863586772	0.72996995354441	0.197513110186701	0.088455133942389	-17.4942662284366	-19.0843005897551	-20.1378685667201	1.91443132168626	-15.9042318671182	-12.8372716014640	-17.3250803962391	-6.43030044056945e-58	-7.40495255219383e-82	-7.46588787023301e-91	-1.55622815611400	-1.28606008811389e-57	-2.20154629426365e-38	-6.60713760730497e-68	0	0	0	-0.300955651010698	0
femaleCTX	maleCTX_95	0.1	1000	17	0.125313744881907	0.292800504686395	0.00152964298967018	0.00183558875173075	0.0392772526635679	0.0570804365478855	13	14.5	6	0.109781018020746	0.109642893764039	0.0148270101544823	0.000759810333594331	0.0232450412239328	0.028736619709545	0.353366336854081	0.423260314499761	0.499041206081125	0.0920316312250929	0.228769114843538	0.248681006926811	NA	NA	NA	0.0281173926698084	0.248023663149348	-1.35299074384612	-1.95515145212479	-1.81849705533173	-0.626359440378557	-0.88748443236051	-0.562367519985559	-0.423742499477135	-0.0526865488719456	-0.0111212804194111	-0.0152450671811206	-0.134031617156204	-0.0901280305627706	-0.146869553310807	-0.177751353703583	0	0	0	0	0
femaleCTX	maleCTX_95	1	67	6	0.507862666170448	0.703404654810726	0.487444279007655	0.0444667019765021	0.110637798969694	0.137845601091450	16	16.5	14	0.113443629208564	0.0613913292584005	0.0028164255608991	0.000522544239729071	0.0112983382138904	0.0114803165308628	-0.0475382495021294	0.134990460027950	0.0980464274682922	0.0506324239539332	-0.130722451233391	-0.0953275416288035	0.0298507462686567	0.261671149586338	0.000452284034373587	0.414168889373689	0.153754643384266	31.2589971612157	14.8234724041973	13.2245156361473	78.1000914937534	47.6945219182342	5.49875170064963	7.14747687224504	-272.662067147130	-49.2869158726741	-39.4993246926738	-1326.80839835227	-496.037218421587	-7.71841073161838	-12.3546396097403	-271.406794642027	-48.0316433675708	-38.2440521875705	-1325.55312584717	-494.781945916484
femaleCTX	maleCTX_95	10	454	15.5	0.433216946714351	0.64756510591342	0.418201762586926	0.0275474838364435	0.0711686337901247	0.109166277819697	4	3	9	0.174212503842371	0.305061592491313	0.0952861587976793	0.00244170896093323	0.0265454731559319	0.0337966985962252	0.306303027653047	0.307354336553511	0.550909107384934	0.169643354098477	-0.0283988317524091	0.157014511084691	0.262114537444934	84.0695924191174	0.0752691309041048	0.363221706357346	0.0488551436925345	56.5256799775953	30.7630105550447	29.1734115036308	318.140232193369	82.2883494001458	2.97139362583793	8.43960931115695	-840.043494074502	-207.387651428609	-186.675983652391	-21981.0704345756	-1472.69933672039	-2.82907626807918	-16.7980567840618	-838.788221569399	-206.132378923506	-185.420711147287	-21979.8151620705	-1471.44406421529
femaleCTX	maleCTX_95	12	115	10	0.491995662928514	0.686638384611084	0.467382903215812	0.0507829677144257	0.139163275436025	0.165325854120654	14	15	11	0.115417790375754	0.0358067863732044	0.0074168060284745	0.000753560308301191	0.0175399777687337	0.0182873072582861	0.309251933257967	0.200890351184661	0.121939100855081	0.0684208049272434	0.275913211218811	0.280377593767307	0.0260869565217391	0.818619865037881	0.00137299771167048	0.58512932558334	0.119898089282576	44.6558669815209	17.9965390343130	15.8177698426154	113.765247296561	71.3151949287289	10.1347201564691	11.1354559322751	-589.308220862007	-71.9842629211673	-55.9305937952118	-2812.89013761306	-1106.63217880285	-23.7127790777962	-28.3751382457114	-588.052948356904	-70.728990416064	-54.6753212901085	-2811.63486510795	-1105.37690629774
femaleCTX	maleCTX_95	13	99	9	0.493587161175146	0.6926035716406	0.474904738221759	0.0407974975629516	0.102124277160614	0.123955108609159	13	11.5	17	0.130583485650746	0.0786342587287532	0.0246455507335506	0.000941463531201822	0.0197519701817819	0.0207910323820994	0.233826642164655	0.0523336086989414	0.0571405792155802	0.0282162603967425	0.268225964930007	0.232743928814422	0.0404040404040404	0.343784579981386	0.00144300144300144	0.548795495745402	0.138803312869289	32.9319306657258	15.3022862307966	13.2943523551241	90.8976631611617	50.561575100655	5.20629750875001	6.36086858211214	-304.83349181385	-52.4328716501006	-39.9037414702006	-1796.51183814504	-557.2341119776	-7.01627068199623	-9.99866435076599	-303.578219308747	-51.1775991449973	-38.6484689650973	-1795.25656563993	-555.978839472496
femaleCTX	maleCTX_95	14	117	12	0.472056918597081	0.676545282308264	0.4532044013784	0.038260289154196	0.0961939555287411	0.128002579319337	6	6	6	0.152210701091400	0.291892500139333	0.080332903232691	0.00187737292165336	0.0254358950539358	0.0276267858493364	0.110821625815013	0.312034845301088	0.518427489632054	0.128612510374012	-0.000547871881124545	0.0440285458888047	0.162393162393162	8.56411877409723	0.0297671676982022	0.363221706357346	0.0488551436925345	37.4847116312207	18.5065079373139	16.5797587288756	118.014739712047	56.4629153251275	4.71007615038257	7.09620108439085	-385.234105504621	-76.038613429533	-61.3114914399159	-3026.78464987328	-694.42959757971	-5.90723681568428	-12.1930306602678	-383.978832999518	-74.7833409244297	-60.0562189348126	-3025.52937736818	-693.174325074607
femaleCTX	maleCTX_95	15	375	8	0.496654860332579	0.691069596071579	0.476247136150243	0.0456188621766542	0.115340263262248	0.132266436959962	1	1	1	0.327610774449207	0.456712220601203	0.207058374173757	0.016674516223708	0.0704815200429758	0.0739258666363509	0.562441552348328	0.470775714157555	0.568309580922892	0.305204555755235	0.558501126624485	0.563565533506183	0.464	173.904337160264	0.216213903743316	0.483512042949815	0.243598637024264	80.9969325870245	32.5509254689674	27.404093171464	330.392052293906	129.442939705082	16.4031221999258	14.6517411648711	-1936.45473637353	-231.993189728866	-164.911655397027	-23706.4738685474	-3640.91628301819	-60.041777520017	-48.1827415744524	-1935.19946386843	-230.737917223763	-163.656382891924	-23705.2185960423	-3639.66101051309
femaleCTX	maleCTX_95	16	157	11	0.475202226572772	0.67792814210017	0.456395357002484	0.0395974377388534	0.101783413326111	0.1324056376377	6	4.5	7	0.178038304554123	0.252799513147069	0.0648274612233279	0.00289903582470526	0.0359639415094604	0.040808334224527	0.352715811314629	0.309528608799748	0.372451145057159	0.175913468986117	0.242909356671409	0.265040814238694	0.292993630573248	39.2640897450733	0.11130164951821	0.364132938349324	0.415465124373992	42.8750198069955	20.1202486751211	18.0267477577971	142.498283385539	65.6297909388698	6.95514751178832	9.23528077224937	-513.569131618683	-89.61029252504	-72.2212903173167	-4411.89284710894	-937.527970712326	-11.7542488803416	-19.8900681281010	-512.31385911358	-88.3550200199367	-70.9660178122134	-4410.63757460384	-936.272698207223
femaleCTX	maleCTX_95	18	346	14	0.436357917022176	0.648192523082527	0.418583022365157	0.0284616962722756	0.075688916596443	0.109717625990303	7	6	10	0.160068021386289	0.260405598104858	0.0704181933626902	0.00210890906307415	0.0259984938518187	0.0314736928985798	0.281416277175676	0.254370871773788	0.514751903960344	0.138186643037797	0.264921081394248	0.301034469090686	0.0895953757225433	14.5861025306133	0.0203066097009299	0.465117598304685	0.119898089282576	49.4431433325169	24.6535635609182	23.0373525098857	267.106382908512	74.2327231041155	3.48624729696475	7.56952952533788	-666.316202761841	-133.773382631016	-117.006636169845	-15495.3737012196	-1198.85902289267	-3.61096870545882	-13.7274873540952	-665.060930256737	-132.518110125912	-115.751363664742	-15494.1184287145	-1197.60375038756
femaleCTX	maleCTX_95	19	222	13	0.440048359078185	0.65447869275114	0.425826118841808	0.0258580340638390	0.0691462449353614	0.101822023941171	17	13.5	18	0.109770767452062	0.163978331058093	0.0268226986942707	0.000729425775332323	0.0171895002463169	0.0185771638160496	-0.0332723174912374	0.00221242762261202	0.214123842071055	0.0104071773024210	-0.0536430951720935	-0.00918494311244271	0.045045045045045	4.70106294924302	0.00216053157229628	0.426336184979067	0.0591083782237674	34.6639566984363	19.9385465335409	18.0290686261890	190.057071402969	49.3893668633317	1.06633794450496	4.64974011220182	-309.904024674484	-88.025807499433	-72.2395169442736	-7846.40339274607	-531.782241849535	-0.844252788253641	-5.7794296676279	-308.648752169381	-86.7705349943298	-70.9842444391703	-7845.14812024096	-530.526969344432
femaleCTX	maleCTX_95	2	132	15	0.435847797588494	0.647857870632414	0.415691224071638	0.0296891635220773	0.0894216540556995	0.120888529463372	7	7	7	0.166086939815772	0.244739335865302	0.0575918451080039	0.00194172227789146	0.0285451340174282	0.0312433825869167	0.253982991000016	0.388750821764486	0.357261141730826	0.127056366927805	-0.0905411818449444	0.0118375291194372	0.25	19.1376151366405	0.0637288919731668	0.698955118084421	0.415465124373992	32.4216605026192	17.4694632238653	15.9116216176239	116.862394727757	47.3738577813731	4.22722781884169	6.96103461328304	-278.663397614852	-67.9122419342259	-56.5797769836004	-2968.00742800745	-489.414553295479	-4.92703710718594	-11.7723925152640	-277.408125109749	-66.6569694291226	-55.3245044784971	-2966.75215550234	-488.159280790375
femaleCTX	maleCTX_95	20	53	3.5	0.520085742502613	0.713749956182277	0.500338906281741	0.0476089430894315	0.118202887254676	0.146417092202746	11	11.5	11	0.136319495496900	0.166500302442078	0.0211718063841345	0.000812733824724188	0.0106688401051201	0.0108854572317084	0.264574494406444	0.225044248407920	0.218378759137297	0.0666078232881495	0.0863526043279626	0.125235479021037	0.0188679245283019	0.331993602457251	0	0.720823919887483	0.0591083782237674	32.4926105273003	14.6993453425680	12.4303912132605	64.4338488197539	50.2858757120326	5.8284220699275	7.49423534354283	-299.840905793081	-48.4875431227469	-35.0487660055365	-903.743041482015	-551.194268463416	-8.5531995143017	-13.4769954754805	-298.585633287978	-47.2322706176436	-33.7934935004332	-902.487768976911	-549.938995958312
femaleCTX	maleCTX_95	21	52	5	0.516397880967524	0.710913769939336	0.495822871530373	0.041862175520135	0.097717496086072	0.120647686182479	15	12.5	15	0.11965052325096	0.168668742686994	0.0222314871992714	0.00045317903692527	0.00652733712666925	0.00659627464450747	0.022824117595457	0.120224937117013	0.0245964907093731	0.0418495467848392	0.000644192835429477	-0.0196682650556939	0.0192307692307692	0.435479921465011	0	0.713956240510661	0.216020056268975	22.7093003544832	13.7715314932034	11.8123062126523	65.4093131728471	31.647069215763	3.28003336513876	4.39439547533347	-131.052130002675	-42.7234099453303	-31.7731633339831	-931.252863652205	-219.380850060019	-3.28485435419978	-5.2553885159743	-129.796857497571	-41.4681374402270	-30.5178908288798	-929.997591147102	-218.125577554916
femaleCTX	maleCTX_95	22	34	1	0.578933502706548	0.752857338713142	0.554113114718967	0.0711742835153633	0.148238358442249	0.170064815965693	12	12	12	0.131664508737806	0.127911064610909	0.0182119132229464	0.00131279080066412	0.0322289328849552	0.0324486643645165	0.625991914190248	0.208839038018829	0.0196158353312819	0.0507761652804374	0.35444088228819	0.617156030904851	0.0588235294117647	1.22334255030489	0.0017825311942959	0.414168889373689	0.521421458221955	27.7153323928889	13.4733711064593	11.0401181107654	41.9572936793185	55.6052026711318	7.28039678930854	8.24154246026348	-212.620667208283	-40.9500406010938	-27.91237599888	-384.291293815473	-673.550274094796	-12.7787948132227	-16.0705693737908	-211.36539470318	-39.6947680959905	-26.6571034937767	-383.03602131037	-672.295001589693
femaleCTX	maleCTX_95	4	41	4	0.521688888612712	0.711397285487178	0.494266105739895	0.0489108580426589	0.116236480236583	0.137820111657682	8	8.5	5	0.150526146662683	0.202999339504246	0.0412858365437151	0.00285636260937090	0.0422840977645153	0.0450393138558779	0.451987988998391	0.404770523265305	0.00376616955276621	0.109593543798304	0.118857407684131	0.242554243798068	0.219512195121951	9.13981402512363	0.0463414634146341	0.66334505596024	0.199708599161858	23.4599857832566	11.9627789805673	10.3888068003718	38.3634979588776	34.9571925859458	5.11199196035857	6.11976965558768	-149.926746904613	-32.5554304043558	-24.8557072288690	-321.571486478078	-267.298063404871	-6.79753975075197	-9.32924071254408	-148.671474399510	-31.3001578992525	-23.6004347237657	-320.316213972975	-266.042790899768
femaleCTX	maleCTX_95	5	150	7	0.503131020451921	0.698642849889162	0.484805535156745	0.0450155188608284	0.107756380219253	0.133106616732655	7	7	7	0.161074044255971	0.176054945350562	0.0438949269613186	0.00233247449179848	0.0326045720863793	0.0364923873450614	0.531783137859837	0.311193509629017	0.202095530423221	0.119677661586433	0.320845689213970	0.449899099416491	0.12	13.3061024799154	0.0272035794183445	0.526635245319641	0.199708599161858	50.8019404426439	22.0664091774191	18.8461449145160	153.101905777712	79.5374717078688	7.17112870692042	8.39266043045347	-741.748542392714	-107.478436320919	-78.801271007283	-5092.55744641224	-1376.01864846451	-12.4295625420160	-16.6240961596029	-740.493269887611	-106.223163815816	-77.5459985021797	-5091.30217390713	-1374.76337595941
femaleCTX	maleCTX_95	9	356	2	0.566367534659875	0.742896907092843	0.550692211039283	0.0716225524678089	0.150589319567750	0.160225912010098	2	2.5	2	0.187320430044181	0.295803081142194	0.0924737537194543	0.00365797891259264	0.0338634175357401	0.0403753705957540	0.525691621175333	0.424760330635104	0.381160444456427	0.241320041655198	0.429844238450054	0.503539402955117	0.300561797752809	105.585494030178	0.0947776546921981	0.465117598304685	0.418641526421447	118.423119177961	42.0181481753646	33.3065908161782	341.661363206664	194.828090180557	23.4246168446782	18.8010862472092	-4315.28100707969	-385.401606440152	-242.809740606587	-25351.0701944986	-8245.16040771923	-120.920993638629	-78.4318829478261	-4314.02573457459	-384.146333935049	-241.554468101483	-25349.8149219935	-8243.90513521413
femaleCTX	femaleCTX_95	0	1000	18	0.0966763167105362	0.256074433627980	0.00660557792728135	0.00129307254810258	0.0311604957904021	0.0446527735191414	16	16.5	14	0.161408504507593	0.0168103957177880	0.00595735503276516	0.00597053425938984	0.0750547775915601	0.137012241658053	0.0143460410201432	0.0443803510287952	0.199785289879264	0.021840360562905	-0.027218506401911	-0.0164294767147607	NA	NA	NA	0.156460020535787	0.0911926984836972	-16.3756629625184	-17.9640708059205	-17.991012040458	7.02022563292157	-14.7872551191162	-14.5189109682471	-19.1084105054647	-1.9220488708358e-50	-8.0879234912539e-73	-4.97559713434199e-73	-11.9556361975137	-3.8440977416716e-50	-1.996877588879e-48	-4.66683825146965e-82	0	0	0	-10.7003636924103	0
femaleCTX	femaleCTX_95	0.1	1000	17	0.128893577926696	0.299639580933837	0.00229681566940413	0.00181854324494965	0.0397175609666023	0.0574632075736103	12	14	9	0.17707606148583	0.086923899033989	0.0110085568419395	0.00624496327766011	0.0748898881863261	0.136377739782434	0.170825578860997	0.225092991112024	0.294140950291448	0.0442335935285314	0.155765698440893	0.153160558812950	NA	NA	NA	0.0458968094975105	0.0654729866917203	-0.72487132522698	-0.979911724899455	-0.469830925554506	0.211602988612233	-1.06461032272921	-0.342168357491097	-0.30285450434198	-0.122286179923120	-0.0775677235131028	-0.167004636333137	-0.380689170729687	-0.0672858941035577	-0.197987537049702	-0.208309612064369	0	0	0	0	0
femaleCTX	femaleCTX_95	1	67	6	0.507862666170448	0.703404654810726	0.487444279007655	0.0444667019765021	0.110637798969694	0.137845601091450	12	11.5	15	0.195324710799553	0.0846014196590893	0.0281378681813688	0.00642266670699638	0.079822197650929	0.090133984471963	-0.118829498326740	0.0400858184207317	0.139496461385783	0.0282435853551612	-0.257848993370676	-0.257042402515045	NA	NA	NA	0.414168889373689	0.638427781088725	29.6921997323772	14.5317350549714	12.8602264195286	67.5059336942448	44.8526644097829	5.29910248261886	6.87006504148657	-243.159132248588	-47.4187105172173	-37.4239143639685	-991.7795968835	-438.899553979959	-7.23517662706263	-11.4936800984721	-241.903859743485	-46.163438012114	-36.1686418588652	-990.524324378397	-437.644281474856
femaleCTX	femaleCTX_95	10	454	15.5	0.433216946714351	0.64756510591342	0.418201762586926	0.0275474838364435	0.0711686337901247	0.109166277819697	6	5.5	10	0.269188089742817	0.289218598275423	0.0838555576464934	0.0143120292351544	0.0995777810393704	0.145470482961462	0.140717161777908	0.094929231631611	0.355120728858901	0.0771337838705695	0.0425872479303972	0.0982433372543282	NA	NA	NA	0.363221706357346	0.0218853351873283	59.698034103832	32.6308634938678	29.8293905897075	317.580583831063	86.7652047137962	3.06519048914838	8.76364812317983	-935.095607295776	-233.125699410541	-195.090216757999	-21903.8129998921	-1637.06551518101	-2.96350804027279	-18.0244963954762	-933.840334790673	-231.870426905437	-193.834944252896	-21902.5577273870	-1635.81024267591
femaleCTX	femaleCTX_95	12	115	10	0.491995662928514	0.686638384611084	0.467382903215812	0.0507829677144257	0.139163275436025	0.165325854120654	12	14	12	0.169661818062401	0.0615957641263393	0.0169740026334148	0.00634614305804424	0.0931456509054977	0.112298423512600	0.074694785687229	0.0662988993809969	0.0359251692049437	0.071031934350335	0.0249391568890841	0.0485368717256756	NA	NA	NA	0.58512932558334	0.110802643985820	45.1658896778164	19.7434482515865	16.2650445871585	107.299372910664	70.5883311040463	10.5605855919734	11.6145169422035	-585.285303899423	-86.3404285977227	-59.0586379922437	-2502.47966045643	-1084.23017920112	-25.6441446420490	-30.7597651349682	-584.03003139432	-85.0851560926194	-57.8033654871404	-2501.22438795133	-1082.97490669602
femaleCTX	femaleCTX_95	13	99	9	0.493587161175146	0.6926035716406	0.474904738221759	0.0407974975629516	0.102124277160614	0.123955108609159	16	17.5	15	0.16922276921448	0.00358068376521452	0.00170756912146444	0.00576855128787271	0.100119859993919	0.115042279908901	0.00880031863713955	0.0476174842966483	0.195365749889804	0.00445451096791468	-0.175501019443341	-0.0501306939345929	NA	NA	NA	0.548795495745402	0.201654405785444	34.2114206646720	16.9854658000053	14.5645015027244	103.268519042846	51.4373755293387	5.02257149230983	6.02366249031343	-320.459218583019	-64.2789523081932	-47.6267035435517	-2318.15531758214	-576.639484857845	-6.59359430513773	-9.06927057984937	-319.203946077916	-63.0236798030899	-46.3714310384484	-2316.90004507704	-575.384212352741
femaleCTX	femaleCTX_95	14	117	12	0.472056918597081	0.676545282308264	0.4532044013784	0.038260289154196	0.0961939555287411	0.128002579319337	8	7.5	11	0.267134612949872	0.266382975644469	0.0757257350118039	0.0123210426780488	0.118274914407013	0.150728648526689	-0.00460524654028987	0.073049376032968	0.268014450257759	0.0558297144025624	-0.000319175887679314	-0.110077711548653	NA	NA	NA	0.363221706357346	0.0218853351873283	37.8722311342289	18.4356220138561	16.6786026422767	107.989679410331	57.3088402546016	5.23319810317873	7.91083294930893	-395.401566840782	-75.4683178922564	-62.0279014820157	-2534.7538760926	-715.334815789308	-7.07934974547884	-14.8933461198919	-394.146294335679	-74.213045387153	-60.7726289769124	-2533.49860358750	-714.079543284205
femaleCTX	femaleCTX_95	15	375	8	0.496654860332579	0.691069596071579	0.476247136150243	0.0456188621766542	0.115340263262248	0.132266436959962	7	7.5	7	0.213844919656190	0.277915035383784	0.0870223420725086	0.0118349347009879	0.0977917684055798	0.146157492825655	0.225111057905913	0.169384808529068	0.380121275983647	0.111257059966288	0.101209474930364	0.201890514387821	NA	NA	NA	0.483512042949815	0.213382009924938	79.2741298187094	34.518677074181	29.4260895863972	299.407485712202	124.029582563238	14.9199754954326	13.0038200881924	-1801.80941723602	-260.676928672216	-189.894978160827	-19469.0055719601	-3342.94190579982	-49.9129943596102	-38.2351467115099	-1800.55414473091	-259.421656167113	-188.639705655724	-19467.750299455	-3341.68663329471
femaleCTX	femaleCTX_95	16	157	11	0.475202226572772	0.67792814210017	0.456395357002484	0.0395974377388534	0.101783413326111	0.1324056376377	4	3.5	5	0.294081453471349	0.290211736164041	0.0895719578455773	0.0172744797429619	0.118588018077241	0.149708530915660	0.248850573963453	0.266555464729877	0.177065238983921	0.138276483032814	0.27408419807802	0.27562850511643	NA	NA	NA	0.364132938349324	0.126025162649271	41.0628654866414	21.2854057432492	18.8755020538715	141.08883786812	60.8403252300336	6.21233135538211	8.32357115632107	-453.037209973893	-100.110699425080	-79.0424120226547	-4325.09464874951	-805.963720522707	-9.58332458393623	-16.3698162958063	-451.78193746879	-98.855426919977	-77.7871395175514	-4323.83937624441	-804.708448017603
femaleCTX	femaleCTX_95	18	346	14	0.436357917022176	0.648192523082527	0.418583022365157	0.0284616962722756	0.075688916596443	0.109717625990303	10	10	13	0.203068972624877	0.076629612464025	0.0197563407509269	0.00812291138455822	0.0970035864169646	0.140729865643010	0.0635524954141156	0.00289023064544556	0.258946863104674	0.066199174337747	-0.00335624359511146	0.0416537224587766	NA	NA	NA	0.465117598304685	0.128006731314177	49.7462167312017	26.8768504222146	24.2869253160886	256.574486355613	72.6155830401889	3.40387459308147	7.16136191106059	-652.985614880029	-158.688653406969	-129.870525287884	-14297.7126001698	-1147.28257635309	-3.47861836146897	-12.3985949118810	-651.730342374926	-157.433380901866	-128.615252782781	-14296.4573276647	-1146.02730384799
femaleCTX	femaleCTX_95	19	222	13	0.440048359078185	0.65447869275114	0.425826118841808	0.0258580340638390	0.0691462449353614	0.101822023941171	16	14.5	16	0.163550971760169	0.0350285602528357	0.0123713118767300	0.00657612848960797	0.0976544535855177	0.129807014264421	-0.00408738145821551	0.0277978021146447	0.0751030799277799	-0.00184877025853947	-0.0612966437863161	-0.0963050577707553	NA	NA	NA	0.426336184979067	0.115846789130256	37.0763496933391	20.9567732925474	19.3791479074442	183.395547896084	53.1959260941308	1.13137874103082	4.8188361258694	-356.849654090421	-97.0895011231618	-83.2375180478591	-7306.17693946958	-616.60980705768	-0.889585868765023	-6.14146853644278	-355.594381585317	-95.8342286180585	-81.9822455427558	-7304.92166696448	-615.354534552576
femaleCTX	femaleCTX_95	2	132	15	0.435847797588494	0.647857870632414	0.415691224071638	0.0296891635220773	0.0894216540556995	0.120888529463372	7	3.5	8	0.263543261100236	0.332335898573785	0.102996025410966	0.0153191161253324	0.108909185758274	0.137530969244083	0.188647330853134	0.166928740635421	0.327580426307526	0.0740983912866285	0.077115616404005	0.197768468577710	NA	NA	NA	0.698955118084421	0.11009564846927	29.6775856947747	16.9130052485569	15.8537265570542	122.690136966938	42.4421661409925	3.65208955775939	5.96489280916354	-228.463159159068	-63.7437291556955	-56.1788601131442	-3271.17705413825	-393.182589162441	-3.88586437659052	-8.9122280053348	-227.207886653965	-62.4884566505922	-54.9235876080409	-3269.92178163315	-391.927316657338
femaleCTX	femaleCTX_95	20	53	3.5	0.520085742502613	0.713749956182277	0.500338906281741	0.0476089430894315	0.118202887254676	0.146417092202746	11	12.5	6	0.182740545007456	0.096878055383225	0.00469710971766827	0.0063747481919824	0.0934796105288754	0.101948452974379	0.373325191337427	0.245351399953987	0.0393916726281986	0.0495169522423418	-0.0139639370247412	0.0761422654833387	NA	NA	NA	0.720823919887483	0.127004642901970	25.3406097553002	12.2367256245966	10.6557318046979	56.3278870226632	38.4444938860039	5.38542731980679	6.84990622860008	-178.463993509044	-34.0046836345384	-26.0863183466360	-691.121416647592	-322.923303383550	-7.44205550387268	-11.4323948878970	-177.208721003941	-32.7494111294351	-24.8310458415326	-689.866144142488	-321.668030878446
femaleCTX	femaleCTX_95	21	52	5	0.516397880967524	0.710913769939336	0.495822871530373	0.041862175520135	0.097717496086072	0.120647686182479	15	14	16	0.178191952039911	0.0875590845391479	0.00745023227402554	0.00546923195415001	0.0875760080821904	0.0938288380332385	0.16612597849837	0.0289010533947928	0.132484495097409	-0.00400386153128374	-0.0449489812137003	0.0191885289863561	NA	NA	NA	0.713956240510661	0.11009564846927	23.9732369396954	13.7830737660585	12.0239128542869	60.5506678261998	34.1634001133322	3.42678107822055	4.64274379417291	-149.083315435631	-42.7928321602859	-32.876038964389	-798.32636122223	-255.373798710977	-3.51514428363999	-5.76470822784606	-147.828042930528	-41.5375596551826	-31.6207664592857	-797.071088717126	-254.118526205874
femaleCTX	femaleCTX_95	22	34	1	0.578933502706548	0.752857338713142	0.554113114718967	0.0711742835153633	0.148238358442249	0.170064815965693	10	10.5	4	0.244865553390844	0.0436652016727752	0.0192615191735448	0.00674596843927303	0.0777257193602992	0.0845346589860009	0.598096128656118	0.268261870497705	0.0733836718749652	-0.0162366692393921	0.403757935687783	0.559441801979971	NA	NA	NA	0.414168889373689	0.127004642901970	27.6923400978154	14.4985271879626	12.0992191819020	44.7733338065114	40.8861530076682	6.33344523316742	7.15154811411708	-206.109736593995	-47.2083890236477	-33.273189426042	-437.354850696235	-365.011084164342	-9.92127784207444	-12.3675192507977	-204.854464088892	-45.9531165185444	-32.0179169209387	-436.099578191131	-363.755811659239
femaleCTX	femaleCTX_95	4	41	4	0.521688888612712	0.711397285487178	0.494266105739895	0.0489108580426589	0.116236480236583	0.137820111657682	2	2	1	0.299176091778056	0.351685011945197	0.133988106376323	0.0192546204200071	0.1275456825352	0.142649099254405	0.63388126105927	0.609231932119046	0.0413051609683451	0.262023820370816	0.296591912769844	0.464747093087776	NA	NA	NA	0.66334505596024	0.0631424768481774	25.7135448930263	13.5871791067530	11.7315808466395	41.8890071003564	37.8399106792995	4.82384897161827	5.83967214156038	-177.261972035608	-41.6224046686452	-31.3575190482221	-383.047293960035	-312.901539402572	-6.1523839790795	-8.5824980085257	-176.006699530505	-40.3671321635419	-30.1022465431188	-381.792021454932	-311.646266897468
femaleCTX	femaleCTX_95	5	150	7	0.503131020451921	0.698642849889162	0.484805535156745	0.0450155188608284	0.107756380219253	0.133106616732655	4	5.5	3	0.270905203490784	0.283678975710873	0.0802831015788126	0.0152082969970995	0.1122303696896	0.142836867800400	0.537811759253417	0.408468043671651	0.203213435249877	0.154121946176618	0.290795783962908	0.377810329133062	NA	NA	NA	0.526635245319641	0.0631424768481774	52.9755365748774	23.5056395616204	20.4539472556861	165.313442147382	82.4454335881344	8.17494883120987	9.63456577776426	-800.03373589408	-121.748172151548	-92.5574782795344	-5936.9332049203	-1478.31929963661	-15.8297508094063	-21.5441426907339	-798.778463388977	-120.492899646445	-91.302205774431	-5935.6779324152	-1477.06402713151
femaleCTX	femaleCTX_95	9	356	2	0.566367534659875	0.742896907092843	0.550692211039283	0.0716225524678089	0.150589319567750	0.160225912010098	1	1	3	0.367387711913395	0.43450652925408	0.189708675001566	0.0338991715181627	0.147107877609923	0.181108720376412	0.425514433323575	0.314704550526114	0.293408873675046	0.201520301787731	0.391621978307058	0.356976094837171	NA	NA	NA	0.465117598304685	0.115846789130256	117.531618263616	39.5568998889339	31.1691993464771	353.72005092604	195.506336638299	24.7039347946873	19.7666282752456	-4322.21374403445	-341.777371677033	-212.85592921714	-27171.9489786652	-8302.65011639186	-134.314137227871	-86.539808716601	-4320.95847152934	-340.52209917193	-211.600656712036	-27170.6937061601	-8301.39484388676
[truncated: 62 more columns]
