# Supplementary material for: Is My Network Module Preserved and Reproducible?
Source: PLoS Comput Biol. 2011 Jan 20;7(1):e1001057. doi: 10.1371/journal.pcbi.1001057 (PMC3024255; doi:10.1371/journal.pcbi.1001057)
Supplement: Table S3 — Preservation statistics of female mouse liver modules in the corresponding male samples. This table contains observed preservation statistics and their permutation Z scores of female mouse liver modules in the corresponding male samples. Columns indicate the reference data set, test data set, module label (color), module size, observed preservation statistics, their Z scores, empirical p-values, and Bonferoni-corrected empirical p-values. (0.02 MB CSV) [file pcbi.1001057.s003.csv]

referenceSet	testSet	moduleLabel	moduleSize	medianRank.qual	propVarExplained.qual	meanSignAwareKME.qual	meanSignAwareCorDat.qual	meanAdj.qual	meanClusterCoeff.qual	meanMAR.qual	medianRank.pres	medianRankDensity.pres	medianRankConnectivity.pres	propVarExplained.pres	meanSignAwareKME.pres	meanSignAwareCorDat.pres	meanAdj.pres	meanClusterCoeff.pres	meanMAR.pres	cor.kIM	cor.kME	cor.kMEall	cor.cor	cor.clusterCoeff	cor.MAR	separability.qual	separability.pres	Zsummary.qual	Z.propVarExplained.qual	Z.meanSignAwareKME.qual	Z.meanSignAwareCorDat.qual	Z.meanAdj.qual	Z.meanClusterCoeff.qual	Z.meanMAR.qual	log.psummary.qual	log.p.propVarExplained.qual	log.p.meanSignAwareKME.qual	log.p.meanSignAwareCorDat.qual	log.p.meanAdj.qual	log.p.meanClusterCoeff.qual	log.p.meanMAR.qual	log.p.Bonfsummary.qual	log.p.Bonf.propVarExplained.qual	log.p.Bonf.meanSignAwareKME.qual	log.p.Bonf.meanSignAwareCorDat.qual	log.p.Bonf.meanAdj.qual	log.p.Bonf.meanClusterCoeff.qual	log.p.Bonf.meanMAR.qual	Zsummary.pres
Female	Male	black	548	9	0.440998796517899	0.648895390313681	0.421310540006453	0.0302210859728821	0.105522764708438	0.117183197340743	5	6	4	0.380972289256497	0.592992594673845	0.3505119173309	0.0213247450340649	0.0896867385826708	0.102487566735759	0.902079227311114	0.963591994283932	0.928474775488822	0.937019714733832	0.911263540533214	0.933653507220858	0.697536531131517	0.443893230129151	46.5919771266792	40.777595069043	35.1673827089088	52.4063591843154	68.7104996282892	3.49838387472657	2.78500825288777	-480.791215944394	-363.084866728179	-270.501302947470	-598.497565160609	-1027.41715780142	-3.63070352844303	-2.57246227942162	-479.645087908716	-361.938738692501	-269.355174911792	-597.351437124931	-1026.27102976574	-2.48457549276479	-1.42633424374338	36.6425464289588
Female	Male	blue	534	11	0.401011744217855	0.621836266641209	0.386222339213793	0.0151362575832220	0.0526114079145063	0.0694020183399574	6	5	6	0.395243517381976	0.594699236420006	0.352174982130533	0.0184972927744477	0.0666611493781819	0.0778536912011586	0.635206029760756	0.953680182412651	0.88611743973463	0.912785106524193	0.484472880959817	0.682005403169523	0.363826479138308	0.206279285224587	30.6622814550914	30.7573205271149	30.5672423830679	48.8659287402117	27.4265493562236	-5.90065302299351	-5.57044584350181	-206.044631111149	-207.311558348253	-204.777703874045	-520.609612537795	-165.179380775317	-7.86215529586724e-10	-5.51745712803483e-09	-204.898503075471	-206.165430312575	-203.631575838366	-519.463484502116	-164.033252739639	0	0	33.6844170484028
Female	Male	brown	366	8	0.464727930410683	0.648643573562597	0.431863856568283	0.0617965299913723	0.230392257125807	0.212363020120473	5	5.5	3	0.418654310615286	0.582220923094737	0.346568734887649	0.0503200682328837	0.209153228841027	0.194724351752889	0.983650073747022	0.96379307947696	0.833602279819573	0.933795439415938	0.916526667702626	0.965534145190511	0.767550990106452	0.708734543474275	38.5731488491741	32.6023939859221	26.8508846691428	44.5439037124261	123.981837278342	20.5456393575977	15.5113322192410	-332.812435574044	-232.722044147924	-158.385296774875	-432.902827000164	-3340.37041650208	-93.3757416056275	-53.8374617777729	-331.666307538366	-231.575916112246	-157.239168739197	-431.756698964486	-3339.2242884664	-92.2296135699493	-52.6913337420947	46.7900685262775
Female	Male	cyan	96	2	0.667042067131513	0.812571952739701	0.656698486379506	0.113608523799417	0.16854382707926	0.162608733743018	9	8.5	12	0.377972366657999	0.481130697054383	0.233247604091911	0.0333482771485631	0.104542764997363	0.101417307162640	0.560525455456141	0.346829549076519	0.501661462307228	0.359403547537490	0.451531329204684	0.550923467418974	0.795350971622893	0.853565490371054	33.7801488808099	27.1700351966801	20.5497324144415	40.3902625649397	92.603885049053	5.62825951066187	4.55374962558396	-259.194026658895	-162.134207657218	-93.4123531132429	-356.253845660572	-1864.50748871714	-8.04087014635388	-5.57923527059471	-258.047898623217	-160.988079621539	-92.2662250775647	-355.107717624894	-1863.36136068146	-6.89474211067564	-4.43310723491647	10.2223202044239
Female	Male	gold	1000	13.5	0.175451165867964	0.351815893498588	0.20378347789004	0.00506347002008952	0.0812916777402347	0.0997833209253814	12	12.5	9	0.171339248079528	0.0787913202971476	0.151661035656486	0.00451887031229124	0.0662648204679235	0.0826681732941715	0.677406600984024	0.145600144106707	0.160414587251876	0.820847753462683	0.720007595600169	0.753443129411336	0.0765860892089448	0.0656141968194645	-0.776078283961585	-0.699436041169205	-1.08599122539236	-0.52631709945121	-0.852720526753966	-1.23403469641682	-1.08958705917657	-0.107822566719030	-0.120410891466253	-0.064866447210158	-0.154488926568889	-0.0952342419718066	-0.0499249282867998	-0.0644663060109652	0	0	0	0	0	0	0	12.6889895425173
Female	Male	green	406	7	0.477323671508938	0.680606512073894	0.461020770475366	0.0308153876124116	0.0771001933223938	0.0906428628603537	6	2.5	7	0.506217490697436	0.697628883211633	0.482045451798019	0.040376680292206	0.0921913530295034	0.103914848412377	0.847731978780161	0.896038882345901	0.904915688584813	0.850888128034049	0.515365207990858	0.756213835797127	0.378897636500991	0.234134098283483	47.5107762176013	39.0524843448834	33.7005342668984	55.9690680903191	59.6973720653622	-1.27195708688523	-1.37476500410239	-507.765190016483	-333.161527337107	-248.546877796963	-682.36885269586	-776.039342967314	-0.0465757882335492	-0.038390114538818	-506.619061980805	-332.015399301428	-247.400749761285	-681.222724660182	-774.893214931636	0	0	41.4581343000857
Female	Male	greenyellow	121	4	0.591868422353816	0.757140590704171	0.569963107608898	0.0842527719669931	0.164774302132475	0.172689633350854	2	1	5	0.567205777639879	0.74180319636217	0.546037595424091	0.0664466378028411	0.135707874359805	0.142395590157593	0.8134355034689	0.961861512186253	0.848250083011908	0.946188672358987	0.74752036645119	0.818909876439045	0.363826479138308	0.206279285224587	32.2310140686452	25.9443974067419	20.8416702557443	38.5176307305484	82.8364837176543	6.94298920451442	6.57364787790157	-236.062268045038	-147.978137188408	-96.0423969330442	-324.146398901668	-1492.35634357648	-11.7168245898018	-10.6099727046951	-234.91614000936	-146.83200915273	-94.896268897366	-323.000270865990	-1491.21021554080	-10.5706965541236	-9.46384466901683	31.2939163544568
Female	Male	grey	104	13.5	0.195828450545148	0.347880764327097	0.189830041295649	0.0293747292765935	0.258998751971854	0.277648893188205	11	12	10	0.247764893481534	0.264812567184843	0.126171740189699	0.0410700777088115	0.287528536247124	0.290698427995142	0.591313440957929	0.83232477968596	0.84948359064846	0.756431292156924	0.316691022639369	0.413622694454717	0.759918754743191	0.855630828102524	-0.278325350784787	0.468314624447606	-1.02496532601718	-1.58275490304147	26.5926563083727	14.408860266199	14.4471538883241	-0.283553258922601	-0.495148965504193	-0.0719575523410082	-0.0253679693545634	-155.384341109600	-46.6428664001820	-46.8839562357945	0	0	0	0	-154.238213073922	-45.4967383645037	-45.7378282001163	14.1320115134523
Female	Male	lightcyan	119	3	0.640039586799658	0.795804291195247	0.630098911855121	0.111250379495199	0.214029076263553	0.228454911412104	7	5.5	11	0.4296249002634	0.577943391723466	0.335998394502885	0.0608716580038326	0.202870741003469	0.19122142875691	0.687581016366724	0.395666709601215	0.696478381626359	0.49757284066791	0.825000380805661	0.819552939367772	0.967987056818065	0.885424047869418	39.1940869710601	31.3310567157946	23.5139783366355	47.0571172263255	127.402800628105	10.6396350847033	10.4826075325381	-348.985802830285	-215.054863103208	-121.833466036889	-482.916742557362	-3527.12400619261	-26.0112379623026	-25.2846631465181	-347.839674794607	-213.908735067529	-120.687338001211	-481.770614521684	-3525.97787815693	-24.8651099266244	-24.1385351108399	15.2997801995275
Female	Male	lightyellow	34	1	0.798920813688112	0.89234586560718	0.790049610302593	0.275716369574361	0.326145582301270	0.318179366171933	13	11	13	0.264950898099584	0.390022567075814	0.139045371742332	0.00292356811592167	0.0198648401443064	0.0206391365645107	0.113195388479302	0.174566469115912	0.360451985733225	0.136845613155178	0.131411781981018	0.0629143756193131	0.959340715126206	0.936562870050162	29.6827062429926	24.8927931522106	17.5679445222461	34.4726193337745	162.000541158503	12.9784624925371	11.9025826950709	-198.168872878551	-136.351399402923	-68.6639406084004	-259.986346354178	-5701.45888813277	-38.0912416937728	-32.2413142219693	-197.022744842873	-135.205271367245	-67.5178125727221	-258.8402183185	-5700.31276009709	-36.9451136580946	-31.0951861862910	2.00203081805314
Female	Male	midnightblue	84	5	0.542332854879165	0.708070962607125	0.50347707041995	0.0791115216808716	0.208234525250935	0.214118022383735	2	2.5	1	0.535481903262478	0.68566701618214	0.476474984232443	0.0810669682756307	0.209557568562924	0.213827205419635	0.967663408253716	0.991400287875873	0.919476578610224	0.97591681744225	0.879393719296496	0.946439107387513	0.379015777138479	0.342592505206858	21.8923559574887	18.8044113544816	14.5912432949523	24.9803005604958	75.4382184205608	10.7318012000363	10.1278735277105	-107.879859312307	-78.4591119140801	-47.7967975718169	-137.300606710534	-1238.04537608814	-26.4426406910507	-23.6823661085508	-106.733731276629	-77.3129838784019	-46.6506695361387	-136.154478674855	-1236.89924805246	-25.2965126553725	-22.5362380728726	25.2592517620725
Female	Male	purple	139	12	0.347557868053198	0.521522360122784	0.328245050452662	0.0296369530864059	0.121412379320124	0.124819137170486	10	10.5	7	0.253210847287840	0.188380871605940	0.212939116781210	0.0201014783430131	0.113599370344875	0.113309805800730	0.898763083603999	0.614088955183842	0.584254028599426	0.899483922604023	0.974131539246448	0.972944292613143	0.697536531131517	0.443893230129151	12.7589946865829	11.2622063520265	8.797665040198	14.2557830211394	29.8088069033141	3.72198180300007	3.06763856865802	-37.3409454989307	-28.9964404304334	-18.1558576251285	-45.6854505674281	-194.823353344188	-4.00509962340661	-2.96706429112885	-36.1948174632525	-27.8503123947551	-17.0097295894502	-44.5393225317499	-193.677225308509	-2.85897158772837	-1.82093625545061	12.1649020351126
Female	Male	red	772	10	0.424723854312482	0.637028743637743	0.406302656143956	0.0211070954146223	0.0677842890502582	0.0754482679279107	8	8.5	3	0.332156001375524	0.551854867984065	0.305540633993106	0.0105411627945609	0.0499947636171995	0.0640067780736709	0.885397631981148	0.987211567414368	0.935547032067847	0.941916093486278	0.5385719413044	0.718920499258537	0.379015777138479	0.342592505206858	46.18178096305	39.7179129033571	37.8828351332319	60.1321446827787	52.6456490227429	-4.15687495018763	-6.42432402454077	-474.254512070373	-344.550861050429	-313.607837255681	-787.355558343463	-603.958163090316	-7.00588812131458e-06	-2.87626267045731e-11	-473.108384034694	-343.404733014751	-312.461709220002	-786.209430307785	-602.812035054638	0	0	37.2305481577018
Female	Male	salmon	98	6	0.525525302350599	0.696481366808056	0.490728695225273	0.06192408571095	0.130705034028371	0.136756278671103	13	13.5	12	0.148633559936281	0.270758839613019	0.0846459693326853	0.00373343332710271	0.0622404659843557	0.0654298244396893	-0.0464352277225163	0.694488985160851	0.406749236274843	0.395052719192293	-0.111832137150904	-0.0208569441475809	0.819402098750223	0.853565490371054	26.1986364550597	22.7402056020471	17.7725278046846	29.6570673080723	54.8444690299077	3.82479267166243	3.56166882442325	-153.454495243257	-114.047239257814	-70.2389268695297	-192.8617512287	-655.298980365257	-4.18414946771393	-3.73458657272085	-152.308367207579	-112.901111222136	-69.0927988338515	-191.715623193022	-654.152852329579	-3.03802143203569	-2.58845853704261	7.57653171740087
[truncated: 50 more columns]
