# Supplementary material for: Is My Network Module Preserved and Reproducible?
Source: PLoS Comput Biol. 2011 Jan 20;7(1):e1001057. doi: 10.1371/journal.pcbi.1001057 (PMC3024255; doi:10.1371/journal.pcbi.1001057)
Supplement: Table S4 — Preservation statistics of consensus modules across the data sets in which they were identified. This table contains observed preservation statistics and their permutation Z scores of consensus modules across the data sets from which the consensus modules were obtained. Columns indicate the reference data set, test data set, module label (color), module type, module size, observed preservation statistics, their Z scores, empirical p-values, and Bonferoni-corrected empirical p-values. The grey (improper) modules contain all unassigned genes, and the gold module is a random sample representing the entire network as a single module. (0.34 MB CSV) [file pcbi.1001057.s004.csv]

referenceSet	testSet	module	moduleType	moduleSize	medianRank.qual	propVarExplained.qual	meanSignAwareKME.qual	meanSignAwareCorDat.qual	meanAdj.qual	meanClusterCoeff.qual	meanMAR.qual	medianRank.pres	medianRankDensity.pres	medianRankConnectivity.pres	propVarExplained.pres	meanSignAwareKME.pres	meanSignAwareCorDat.pres	meanAdj.pres	meanClusterCoeff.pres	meanMAR.pres	cor.kIM	cor.kME	cor.kMEall	cor.cor	cor.clusterCoeff	cor.MAR	separability.qual	separability.pres	Zsummary.qual	Z.propVarExplained.qual	Z.meanSignAwareKME.qual	Z.meanSignAwareCorDat.qual	Z.meanAdj.qual	Z.meanClusterCoeff.qual	Z.meanMAR.qual	log.psummary.qual	log.p.propVarExplained.qual	log.p.meanSignAwareKME.qual	log.p.meanSignAwareCorDat.qual	log.p.meanAdj.qual	log.p.meanClusterCoeff.qual	log.p.meanMAR.qual	log.p.Bonfsummary.qual	log.p.Bonf.propVarExplained.qual	log.p.Bonf.meanSignAwareKME.qual	log.p.Bonf.meanSignAwareCorDat.qual	log.p.Bonf.meanAdj.qual	log.p.Bonf.meanClusterCoeff.qual	log.p.Bonf.meanMAR.qual
Human brain	Chimp brain	black	proper module	40	2	0.781235689471405	0.881805119006266	0.771889357921293	0.26728945238827	0.335909201086955	0.353067683572543	3	3	3	0.718291098480551	0.844676676587106	0.706184877218513	0.176575629860484	0.245051484369009	0.267785787663955	0.555348048154406	0.982889706576982	0.725788787136525	0.958184198599649	0.501307451746826	0.591817290357008	0.110982322624213	0.409867168875468	10.6298013137856	8.21642889761638	7.43770597284511	13.0431737299548	15.8863039317329	5.88334342448014	5.52152573587546	-27.2192795358617	-15.9795295804823	-13.2905232446209	-38.4590294912411	-56.4042764120503	-8.69673864158443	-7.77460208767925	-26.2650370264223	-15.0252870710430	-12.3362807351816	-37.5047869818017	-55.4500339026109	-7.7424961321451	-6.82035957823992
Human brain	Chimp brain	blue	proper module	294	7	0.65015730147824	0.799090017176962	0.637762478621479	0.138076731818682	0.228232792779003	0.264038989868631	6	6	6	0.63546201098968	0.790486301222623	0.621103776033746	0.121718640457396	0.210286448356652	0.238992712426971	0.393431778580832	0.970585465757498	0.87154884360306	0.929711360697907	0.281479588672513	0.414553300732398	0.151792097182611	0.401126283038272	16.7235402475914	14.581457207099	14.4674563163691	22.4109973853732	18.8656232880838	4.88527894000829	4.87296568374475	-63.3478709619825	-47.7345162475249	-47.0120338357083	-110.813222156671	-78.96122567644	-6.28700313706537	-6.25989273253444	-62.3936284525432	-46.7802737380856	-46.0577913262689	-109.858979647231	-78.0069831670007	-5.33276062762604	-5.30565022309512
Human brain	Chimp brain	brown	proper module	151	4	0.752113010355087	0.86229452006704	0.741883207882877	0.250232206427651	0.352107636478369	0.364328698941384	2	2	3	0.748593304700808	0.85896225333662	0.736135197574969	0.249822380245814	0.367151903784168	0.362775752400625	0.473768378124295	0.982773782021067	0.876710811213729	0.964539783244517	0.282818332058701	0.48516721582796	0.291247591777758	0.240698834801420	20.1864460067782	14.5304598515556	13.2758331218719	25.8424321620008	31.5943968525314	12.1712256291118	12.0392402047020	-97.1202103349285	-47.4106252352338	-39.7962933887292	-146.829795434623	-218.656793789482	-33.6552252365383	-32.9566740277044	-96.1659678254892	-46.4563827257944	-38.8420508792899	-145.875552925184	-217.702551280043	-32.700982727099	-32.0024315182651
Human brain	Chimp brain	gold	all-network sample	1000	8	0.40252760269475	0.571933477223102	0.429375344486132	0.0585567735114106	0.184877891153077	0.229625936631903	8	8	8	0.384606134402487	0.5053284011831	0.293246744399206	0.0427075975329999	0.150737789331395	0.180763082052275	0.603755275656228	0.892267340421238	0.89259967872851	0.73640596797049	0.448130588132573	0.525651817198535	0.00308490881072876	0.00167044726259302	-0.976475186442402	-0.997769802973422	-1.24986926018499	-0.955180569911381	-0.496775199382613	0.115829890224320	0.0257705344976575	-0.078046263865525	-0.0753049716282019	-0.0485039757052953	-0.0807875561028482	-0.160945639112226	-0.343045863849259	-0.310051997730982	0	0	0	0	0	0	0
Human brain	Chimp brain	green	proper module	41	1	0.79920356952443	0.891188242895303	0.789208597685571	0.311333785343144	0.394826821194266	0.406640217129786	1	1	5	0.758682557261071	0.865413650515404	0.742904397270784	0.250217211150804	0.338964654944983	0.351291780348297	0.591717973645292	0.96925357693283	0.802261840526767	0.93895488890335	0.618541158035399	0.674977699012824	0.291247591777758	0.374700099933156	11.6615501626055	9.05173991994046	8.13935398018523	14.2713604052706	20.0478809843893	8.39969754352434	7.76682722991962	-32.4675633451916	-19.1527108621159	-15.7018102753827	-45.7824158282673	-88.9775154817493	-16.6501107228938	-14.3953609438620	-31.5133208357523	-18.1984683526766	-14.7475677659434	-44.828173318828	-88.02327297231	-15.6958682134545	-13.4411184344227
Human brain	Chimp brain	grey	improper module	712	9	0.381035546233283	0.562847192412621	0.410726475968843	0.0436706535988048	0.124786032708166	0.177284258318472	9	9	9	0.215791743835987	0.0797487765885203	0.0915300394224464	0.0116754128330677	0.0657899162556912	0.102284683521854	-0.192918997987377	0.260112309736633	0.415641455335762	0.319002015019811	-0.0364677224944442	0.00746636529076842	0.096419328603284	0.388651886429889	-3.72920048597226	-3.10860067162706	-2.01369171333439	-4.34980030031746	-6.52970237989332	-10.8919985762376	-12.0210564055057	-0.000205667324672752	-0.000408375756976418	-0.00967045080029932	-2.95889236908491e-06	-1.43101139887094e-11	-2.73274930214531e-28	-5.98083090084487e-34	0	0	0	0	0	0	0
Human brain	Chimp brain	red	proper module	41	5	0.731800664839817	0.852786966898554	0.72050922332528	0.194685961519781	0.255592257416079	0.283180689011317	7	7	2	0.632651863190472	0.792207786562564	0.618382144669466	0.097794640531435	0.155657018353047	0.186181005640815	0.118451399796755	0.988136953376168	0.748922396373106	0.963597663735413	-0.340673337526229	0.0497985701939025	0.110982322624213	0.401126283038272	8.97457742228378	7.38715909884438	6.96282825299698	11.3299900377816	10.5619957457232	2.65027192391191	2.64606218801242	-19.3878055018332	-13.1249414035223	-11.7779233236967	-29.3315425950796	-25.6506696001441	-2.39562807378008	-2.39021972712317	-18.4335629923939	-12.1706988940830	-10.8236808142574	-28.3773000856402	-24.6964270907047	-1.44138556434076	-1.43597721768384
Human brain	Chimp brain	turquoise	proper module	884	6	0.680798672939538	0.816130489235331	0.666007003198568	0.171435715328696	0.298040088822745	0.288768756404707	5	5	4	0.651298547897909	0.795246648688883	0.630364197329435	0.139642640254149	0.256712122818015	0.250861710173801	0.596718392161932	0.977412220148188	0.903237811993894	0.944020303350555	0.391485194843178	0.607838221994009	0.826659806809478	0.852702493043263	48.9264462019261	39.1816300723313	37.6054110255311	60.0319666916885	58.6712623315209	24.6032058721702	15.9649407468238	-542.507107052688	-335.356928517032	-309.057095754097	-784.740859721278	-749.657285588344	-133.233873124696	-56.9502887161192	-541.552864543249	-334.402686007592	-308.102853244658	-783.786617211838	-748.703043078905	-132.279630615257	-55.9960462066799
Human brain	Chimp brain	yellow	proper module	78	3	0.775303170351345	0.878097371178587	0.7681306614879	0.268665076690084	0.340989138705799	0.366110484179682	4	4	6	0.660956534696685	0.807000034630477	0.646772716205273	0.144960560274965	0.23561627956082	0.26758946934791	0.267737071178367	0.977668305075527	0.79357550497984	0.937827043099024	0.569035268210551	0.416300610960385	0.379812308103844	0.240698834801420	14.6999485487357	10.8210417211501	9.3846203971989	18.5788553763214	24.439307882199	8.56325930137073	8.94182775904912	-51.7433734307007	-26.8638358796561	-20.5007014834015	-76.6229109817453	-131.485557018639	-17.2607410649396	-18.7180740840539	-50.7891309212614	-25.9095933702168	-19.5464589739622	-75.668668472306	-130.531314509199	-16.3064985555002	-17.7638315746146
Chimp brain	Human brain	black	proper module	40	3	0.718291098480551	0.844676676587106	0.706184877218513	0.176575629860484	0.245051484369009	0.267785787663955	2	2	3	0.781235689471405	0.881805119006266	0.771889357921293	0.26728945238827	0.335909201086955	0.353067683572543	0.555348048154406	0.982889706576982	0.732409705787845	0.958184198599649	0.501307451746826	0.591817290357008	0.409867168875468	0.110982322624213	8.90943987370063	7.56324560152734	6.77187878408122	10.2556341458739	11.7538139963170	4.10653923948384	4.06371263737265	-18.9798481122435	-13.7064890652058	-11.1968139598187	-24.2532071592811	-31.4717141737061	-4.69720248851325	-4.61709831194591	-18.0256056028042	-12.7522465557665	-10.2425714503793	-23.2989646498418	-30.5174716642667	-3.74295997907393	-3.66285580250658
Chimp brain	Human brain	blue	proper module	294	6	0.63546201098968	0.790486301222623	0.623889978462847	0.121718640457396	0.210286448356652	0.238992712426971	7	7	6	0.65015730147824	0.799090017176962	0.635700676747513	0.138076731818682	0.228232792779003	0.264038989868631	0.393431778580832	0.970585465757498	0.877139142255164	0.929711360697907	0.281479588672513	0.414553300732398	0.401126283038272	0.151792097182611	16.9900127814670	14.4810563597276	14.1100287047538	21.1063896495642	19.4989692032065	6.28667962300039	7.4730121692188	-65.6748373290922	-47.0979291859942	-44.7832485715964	-98.4591576551717	-84.2517454721903	-9.7900459322954	-13.4068269750957	-64.7205948196529	-46.1436866765549	-43.8290060621571	-97.5049151457323	-83.297502962751	-8.83580342285608	-12.4525844656564
Chimp brain	Human brain	brown	proper module	151	2	0.748593304700808	0.85896225333662	0.736151608682441	0.249822380245814	0.367151903784168	0.362775752400625	4	4	3	0.752113010355087	0.86229452006704	0.741660012562555	0.250232206427651	0.352107636478369	0.364328698941384	0.473768378124295	0.982773782021067	0.875854070392947	0.964539783244517	0.282818332058701	0.48516721582796	0.240698834801420	0.291247591777758	18.7321457341005	15.461200678193	13.5345324257919	22.003090790008	36.5258017193534	16.9822068846496	16.4506698151982	-80.1850831792745	-53.4989026867485	-41.3106788655923	-106.871263671801	-291.665573296304	-64.2548318269925	-60.3822353677808	-79.2308406698352	-52.5446601773092	-40.356436356153	-105.917021162361	-290.711330786865	-63.3005893175532	-59.4279928583415
Chimp brain	Human brain	gold	all-network sample	1000	8	0.39625834920966	0.566269551753542	0.392929192182835	0.0458382690710075	0.156770892755028	0.184403775225084	8	8	8	0.41198950323342	0.527171653560009	0.323658494390844	0.0614905753750304	0.189623659976694	0.233859617631054	0.633217055607972	0.898620573321055	0.895725842988307	0.750337515039685	0.522500083484474	0.563098483744365	0.00536795689297098	0.00111792232620278	1.19803149972739	1.19536526803208	0.709545307475416	1.2006977314227	1.49718503487519	1.07252188514935	0.95503392216443	-0.9375983904821	-0.935646198889638	-0.621614686618381	-0.939550582074563	-1.17280810582312	-0.848498855325256	-0.770112776689475	0	0	0	0	-0.218565596383791	0	0
Chimp brain	Human brain	green	proper module	41	1	0.758682557261071	0.865413650515404	0.742904397270784	0.250217211150804	0.338964654944983	0.351291780348297	1	1	5	0.79920356952443	0.891188242895303	0.789208597685571	0.311333785343144	0.394826821194266	0.406640217129786	0.591717973645292	0.96925357693283	0.799607610766252	0.93895488890335	0.618541158035399	0.674977699012824	0.374700099933156	0.291247591777758	9.81053805905376	8.2708208691889	7.20574484919133	11.3502552489186	18.0713058538089	8.1103942724597	7.42383730939608	-22.8045803251292	-16.1770483749143	-12.5396479199608	-29.4321122753442	-72.5716287564034	-15.5981191246498	-13.2449835288633	-21.8503378156899	-15.2228058654750	-11.5854054105215	-28.4778697659049	-71.6173862469641	-14.6438766152104	-12.2907410194240
Chimp brain	Human brain	grey	improper module	712	9	0.215791743835987	0.399575826337944	0.274632618111777	0.0116754128330677	0.0657899162556912	0.102284683521854	9	9	9	0.381035546233283	0.108570634183552	0.125654915988448	0.0436706535988048	0.124786032708166	0.177284258318472	-0.192918997987377	0.260112309736633	0.408809741811561	0.319002015019811	-0.0364677224944442	0.00746636529076842	0.388651886429889	0.096419328603284	-19.9994499752117	-20.3734377518569	-20.4615164606409	-19.6254621985664	-15.0759985017325	-16.2990808225681	-18.4348506411922	-1.01756181202293e-86	-6.24844681571572e-93	-1.03013973824102e-93	-2.03512299920117e-86	-5.05881414255922e-52	-2.17554374070945e-60	-1.498512406802e-76	0	0	0	0	0	0	0
Chimp brain	Human brain	red	proper module	41	7	0.632651863190472	0.792207786562564	0.618382144669466	0.097794640531435	0.155657018353047	0.186181005640815	5	5	2	0.731800664839817	0.852786966898554	0.72050922332528	0.194685961519781	0.255592257416079	0.283180689011317	0.118451399796755	0.988136953376168	0.753070714889802	0.963597663735413	-0.340673337526229	0.0497985701939025	0.401126283038272	0.110982322624213	5.04222751194254	5.05395491203977	5.03050011184531	7.24241857024682	4.67465806307511	0.262241415055654	0.691854612703518	-6.63816538742692	-6.6647890938218	-6.61154168103204	-12.6568346427548	-5.83202760076107	-0.401682702171391	-0.611695704810978	-5.6839228779876	-5.71054658438248	-5.65729917159271	-11.7025921333155	-4.87778509132174	0	0
Chimp brain	Human brain	turquoise	proper module	884	5	0.651298547897909	0.797434177796123	0.635819562284189	0.139642640254149	0.256712122818015	0.250861710173801	6	6	4	0.680798672939538	0.812894279307696	0.658787474055271	0.171435715328696	0.298040088822745	0.288768756404707	0.596718392161932	0.977412220148188	0.905329918899058	0.944020303350555	0.391485194843178	0.607838221994009	0.852702493043263	0.826659806809478	44.9846893777405	37.3570656244541	35.7723207906826	52.6123131310268	54.0554529989453	22.6589069560712	18.9906706696645	-454.103814541939	-305.011681894432	-279.82738281373	-603.195947189445	-636.634578596484	-113.244224012569	-79.9920172413118	-453.149572032499	-304.057439384993	-278.873140304291	-602.241704680006	-635.680336087044	-112.289981503130	-79.0377747318725
Chimp brain	Human brain	yellow	proper module	78	4	0.660956534696685	0.807000034630477	0.647155255831905	0.144960560274965	0.23561627956082	0.26758946934791	3	3	6	0.775303170351345	0.878097371178587	0.762768216279008	0.268665076690084	0.340989138705799	0.366110484179682	0.267737071178367	0.977668305075527	0.795562345121723	0.937827043099024	0.569035268210551	0.416300610960385	0.240698834801420	0.379812308103844	10.7093323894700	8.85470777019872	8.54810884716776	12.5639570087413	13.216035807541	4.86520718534735	5.51839106898896	-27.0777614761675	-18.3772507485321	-17.2036973830906	-35.7782722038029	-39.4503623502301	-6.24284331503627	-7.76685479209846	-26.1235189667282	-17.4230082390928	-16.2494548736513	-34.8240296943635	-38.4961198407908	-5.28860080559695	-6.81261228265913
Female mouse liver	Male mouse liver	black	proper module	182	5	0.589635171276134	0.760062683809775	0.575791399028734	0.0804195640004225	0.168696694150925	0.176563249621158	4	4	10	0.543342229043862	0.727863819579513	0.527660421654432	0.0564746012169835	0.130050371754221	0.142403169263167	0.921761867910187	0.867963099966316	0.900031752786758	0.825724946797718	0.949895679339686	0.95114870430935	0.441749778260657	0.566888228579915	39.4379204438936	30.3108875262427	25.0229664162504	48.5649533615444	123.514232885626	8.35288428233522	7.70472672666372	-357.812203997831	-201.385166489691	-137.764614402337	-514.239241505971	-3315.23827126114	-16.4774520553649	-14.1833491910416	-356.636112738775	-200.209075230635	-136.588523143282	-513.063150246915	-3314.06218000208	-15.3013607963092	-13.0072579319859
Female mouse liver	Male mouse liver	blue	proper module	444	11	0.453520004213247	0.660379711118958	0.437360469924081	0.0269010761970692	0.0741511060688201	0.087832427275521	7	6	8	0.480862734311446	0.677169977173199	0.455463479025016	0.0352398066394262	0.0874888901465132	0.098261585162363	0.863702680889522	0.970297306523793	0.905293226318202	0.937843359016676	0.613159397341314	0.764702871699633	0.335623755169553	0.195930024292915	42.4630667895905	35.0582400750435	30.9180305347757	49.8678935041376	52.8672151741875	-1.91658150923121	-2.11452609147744	-405.467963886332	-268.835606399650	-209.466146978591	-542.100321373015	-609.03647113952	-0.0121753981392693	-0.00755039805238058	-404.291872627277	-267.659515140594	-208.290055719535	-540.92423011396	-607.860379880464	0	0
Female mouse liver	Male mouse liver	brown	proper module	439	10	0.470369367001461	0.670351321612606	0.45249150113571	0.0337154653433881	0.094915915131392	0.107653004701465	8	8.5	5	0.453600313088865	0.659394863128544	0.432431756409672	0.0283076805469223	0.083361341570181	0.0965253886462787	0.88542450266054	0.983703077957183	0.926463659585498	0.964422010697813	0.90546166639566	0.936133698370279	0.441749778260657	0.566888228579915	46.553335604887	38.3868319382816	31.9462739399033	54.7198392714924	70.5554523314443	1.37584189722188	1.06212314197345	-487.146745188442	-321.960637149318	-223.516682373417	-652.332853227566	-1083.22227600114	-1.07347598276963	-0.841366481923872	-485.970653929386	-320.784545890263	-222.340591114361	-651.15676196851	-1082.04618474208	0	0
Female mouse liver	Male mouse liver	gold	all-network sample	1000	14	0.171953040308167	0.351595676402963	0.202263252237651	0.00486360391324483	0.0832012206422721	0.100999302689897	14	14	12	0.172963046931709	0.092711909977243	0.151294297942502	0.00445253286858152	0.0684750213397763	0.0831412928092698	0.662036357215537	0.134007124089656	0.140573668327739	0.817591024563092	0.762801554888677	0.801098490323243	0.152766810409499	0.0383008590422356	-1.34988959563309	-1.40929670766565	-1.18395282113571	-1.29048248360052	-1.81439977269208	-0.764722366674832	-0.7897585187292	-0.0404613840970511	-0.0359166348056306	-0.0546377214780397	-0.0450061333884715	-0.0153863315608760	-0.109142358792715	-0.105038738541411	0	0	0	0	0	0	0
Female mouse liver	Male mouse liver	green	proper module	207	12	0.371744102679646	0.593776608243657	0.355487234447922	0.0213952572976880	0.101335928201368	0.113939754267167	12	13	7	0.330334201184485	0.548958779419191	0.302692920256933	0.0180747183188043	0.0955152818828337	0.104840636661169	0.948101546432499	0.976664217264397	0.919376303650164	0.94779103302613	0.950835381768238	0.947374637012084	0.259390871218570	0.365333651573461	19.2338434275073	16.7394865441576	16.2891058381066	21.7282003108570	24.5290844639313	1.84693812432248	1.93697086300065	-83.3633582825465	-62.4712857291147	-59.2293652623473	-104.255430835978	-132.441770117052	-1.48974925346741	-1.57881654577187	-82.1872670234908	-61.295194470059	-58.0532740032916	-103.079339576923	-131.265678857997	-0.313657994411731	-0.40272528671619
Female mouse liver	Male mouse liver	greenyellow	proper module	82	8	0.479147424417477	0.683280960513004	0.461009586070284	0.025849323197478	0.0616711059285326	0.0668717593796733	7	7.5	4	0.462473687131042	0.672428311272904	0.44464718537376	0.0203934881690264	0.0476478961317068	0.0543747577895118	0.705086327149657	0.991174492045162	0.876368627494379	0.970119002065613	0.581367525008949	0.693785976645155	0.241487767516302	0.499759679923167	17.4873538618563	14.9644581098434	12.6155486418004	20.0102496138693	20.4944869248111	-0.787975406776172	-0.793867125983927	-69.4261522593393	-50.2029379362038	-36.0621156428201	-88.6493665824749	-92.9188063748918	-0.105327090388740	-0.104376594852878	-68.2500610002837	-49.0268466771481	-34.8860243837644	-87.4732753234192	-91.742715115836	0	0
Female mouse liver	Male mouse liver	grey	improper module	476	15	0.120057683060655	0.239683377124419	0.144079257237672	0.00764341995973234	0.149066814760026	0.160835431096458	15	15	15	0.116403589664949	0.00465199774274652	0.0608776447671934	0.00378152023818778	0.115494167835475	0.118960051045265	0.0707215486833707	0.0384527466405879	0.0652252718277714	0.482622038058843	0.432205947637457	0.474738921540585	0.778381447766793	0.380566282692019	-10.9226875450607	-8.31342782248697	-13.5319472676345	-14.0009984604081	6.06712179502239	9.88660177496419	9.25464638539451	-1.00948038550111e-17	-2.01896077100222e-17	-2.19979171336921e-42	-3.33746915445202e-45	-9.1863429503236	-22.6235060199683	-19.9687113611318	0	0	0	0	-8.01025169126792	-21.4474147609126	-18.7926201020761
Female mouse liver	Male mouse liver	magenta	proper module	105	3	0.65314857847639	0.803799613256076	0.642739811812348	0.10971083021799	0.169092416883962	0.182725388713904	1	1.5	1	0.594311348885651	0.76538003767606	0.581946873023808	0.0730306544430088	0.13339098436727	0.151363939167256	0.889003488720429	0.998024247116013	0.95169295417504	0.991809581038703	0.862735569526294	0.900239004514065	0.201082562098102	0.33524138595709	34.4612085637471	27.2677109595580	19.6945109165140	41.6547061679363	110.270060886530	6.43658698184127	6.47990465665187	-271.04236405382	-163.290387775194	-85.9202645615368	-378.794340332446	-2642.84049075435	-10.2139949482927	-10.3382791192317	-269.866272794764	-162.114296516138	-84.7441733024811	-377.61824907339	-2641.66439949529	-9.03790368923704	-9.16218786017602
Female mouse liver	Male mouse liver	pink	proper module	168	6	0.537778969519694	0.726945896935363	0.525789776457893	0.0488873009158975	0.102977204153711	0.118813077109148	5	5	4	0.513468384186429	0.708745301402089	0.499365852175327	0.040805566441484	0.093678298066161	0.109274582536840	0.805842621163955	0.98919454580119	0.905319505104861	0.973014310771616	0.722139645642505	0.860873040355563	0.201082562098102	0.33524138595709	35.7648427718818	28.7085611747756	23.2291567789328	42.8211243689881	62.3436001970099	2.13182025488960	2.61480140665063	-290.514550540542	-180.826362164198	-118.937213083355	-400.202738916886	-846.185491849265	-1.78223154312293	-2.35027897920875	-289.338459281486	-179.650270905142	-117.761121824299	-399.02664765783	-845.009400590209	-0.606140284067252	-1.17418772015306
Female mouse liver	Male mouse liver	purple	proper module	83	2	0.684464468630958	0.823015235511638	0.673730337216448	0.152855297099006	0.264332898707396	0.269746800334873	3	3	13	0.591976656345796	0.737438852308974	0.540962374783388	0.121775374898126	0.261920516655703	0.240830081859163	0.83043938999214	0.605387728101221	0.720189210891073	0.58994793483611	0.856983695982488	0.85686586972681	0.958584354274471	0.881737093439944	33.9407044568707	27.0997540837000	20.7395143081083	40.7816548300414	136.821610498022	12.6097332345191	11.8243158851883	-262.230832685013	-161.304855604565	-95.1178822376867	-363.156809765461	-4067.56486352750	-36.030063364181	-31.8352397289296	-261.054741425957	-160.128764345509	-93.941790978631	-361.980718506406	-4066.38877226845	-34.8539721051253	-30.6591484698740
Female mouse liver	Male mouse liver	red	proper module	203	9	0.476384658815448	0.680203297715952	0.460399137090908	0.0294909302735380	0.0746774659577673	0.0794961519933977	11	12	3	0.409134278469069	0.628619936343705	0.392509095153925	0.0165152964544313	0.0536229025557876	0.0590968113554835	0.893824065561436	0.994770585423306	0.92716424477275	0.972121429119129	0.809433819139772	0.876225806036009	0.241487767516302	0.499759679923167	29.2805687704123	23.8008270175534	22.2832984915483	34.7603105232712	37.8042218160476	-0.8880209837101	-1.45953844648609	-194.550450499161	-124.785876822385	-109.571401490495	-264.315024175937	-312.314907951374	-0.090050893991401	-0.0325496028471661	-193.374359240105	-123.609785563329	-108.395310231440	-263.138932916881	-311.138816692318	0	0
Female mouse liver	Male mouse liver	salmon	proper module	58	1	0.69708001670177	0.831819840957281	0.686588402053788	0.137337368547332	0.188793651462242	0.185452428466543	2	2	11	0.606789382181386	0.764747884195581	0.578752232352113	0.0907362120147861	0.160985703012460	0.155051290177519	0.761356515599923	0.707259365009053	0.502335754334805	0.668687021634089	0.770273005851521	0.783304868508935	0.799334624888002	0.816664929483597	30.1852855573409	24.8970206989386	17.8143187761330	35.4735504157432	109.423392548518	6.96803047698631	6.17433173994386	-205.799348036901	-136.397179971349	-70.5628838497006	-275.201516102453	-2602.44613038312	-11.7939724877012	-9.47857488607175	-204.623256777845	-135.221088712293	-69.386792590645	-274.025424843397	-2601.27003912406	-10.6178812286455	-8.30248362701607
Female mouse liver	Male mouse liver	tan	proper module	67	4	0.591609714532307	0.766712168534953	0.581672156931158	0.0529032406752005	0.0738807319544904	0.0798897157646168	11	9.5	13	0.451217774351821	0.662522646826312	0.431578897827400	0.0189473505023919	0.0483714206706781	0.0543496105410414	0.615860669515563	0.615634682706524	0.86595430581187	0.594329873523972	0.669567682834894	0.623923573487543	0.430991530531064	0.650552579130811	24.7026851303695	19.7413973066292	15.9256389217633	29.6639729541098	39.8971756226577	0.189123394877875	0.241044038395687	-139.636802679933	-86.3227988556638	-56.6770633013952	-192.950806504202	-347.651943495377	-0.37161305958865	-0.392801884387451	-138.460711420877	-85.1467075966081	-55.5009720423396	-191.774715245146	-346.475852236321	0	0
Female mouse liver	Male mouse liver	turquoise	proper module	605	13	0.367012351827708	0.58624476709447	0.355159179626693	0.0147114223690039	0.0654978315466865	0.0837260876574363	11	11	9	0.429416793260885	0.637046262225314	0.390783294444392	0.0219354611612226	0.0696235622623916	0.0836491837551249	0.661945133130873	0.96196480796921	0.892855197033538	0.922287709493058	0.59330668573866	0.709533267729378	0.335623755169553	0.195930024292915	27.4195076475188	28.2483235578305	26.5906917372072	37.1048902823911	25.8735115880185	-3.85432450680479	-3.45525851728546	-165.244374414771	-175.127127795682	-155.361621033859	-300.931268890834	-147.179337037270	-2.52005792885735e-05	-0.000119396454481481	-164.068283155715	-173.951036536627	-154.185529774803	-299.755177631778	-146.003245778215	0	0
Female mouse liver	Male mouse liver	yellow	proper module	302	7	0.50239085507386	0.674673569484844	0.465557663227773	0.084148815988027	0.266611867914942	0.242520835531817	6	8.5	6	0.473484571759061	0.638457836984594	0.414839265775476	0.0716865997907205	0.238307019202163	0.215901481103278	0.983327694084333	0.979230044660223	0.833558473278483	0.959480483083869	0.937777868527482	0.980419519689793	0.749562407669689	0.59763277207662	40.2016279892939	33.7287547923752	25.9666922247283	46.6745011862125	150.229421868739	21.6695052967021	16.4344288345519	-362.043024357281	-248.960447989032	-148.229824120451	-475.12560072553	-4903.34571273924	-103.701137276782	-60.265834157715	-360.866933098225	-247.784356729977	-147.053732861395	-473.949509466474	-4902.16962148019	-102.525046017726	-59.0897428986593
Male mouse liver	Female mouse liver	black	proper module	182	4	0.543342229043862	0.727863819579513	0.527681893955625	0.0564746012169835	0.130050371754221	0.142403169263167	5	5	10	0.589635171276134	0.760062683809775	0.575789544385038	0.0804195640004225	0.168696694150925	0.176563249621158	0.921761867910187	0.867963099966316	0.900991573255103	0.825724946797718	0.949895679339686	0.95114870430935	0.566888228579915	0.441749778260657	33.5699410885234	26.6547946240188	24.6344192989357	40.485087553028	67.4744164556001	5.77704361782413	5.60790553497055	-257.011997187869	-156.103828466883	-133.568150118587	-357.920165908856	-990.855604651598	-8.42007595048715	-7.98972179251132	-255.835905928814	-154.927737207827	-132.392058859532	-356.7440746498	-989.679513392543	-7.24398469143146	-6.81363053345564
Male mouse liver	Female mouse liver	blue	proper module	444	6	0.480862734311446	0.677169977173199	0.458580021925469	0.0352398066394262	0.0874888901465132	0.098261585162363	10	11	8	0.453520004213247	0.660379711118958	0.434454053439874	0.0269010761970692	0.0741511060688201	0.087832427275521	0.863702680889522	0.970297306523793	0.905637740749613	0.937843359016676	0.613159397341314	0.764702871699633	0.195930024292915	0.335623755169553	47.5157979866981	38.4488068257189	34.4492375828271	56.5827891476773	79.4967875890175	2.53480418729664	1.985816732367	-510.184247082056	-322.995365916359	-259.636116427161	-697.373128247752	-1374.6134470493	-2.24983810963023	-1.62843642730252	-509.008155823	-321.819274657304	-258.460025168106	-696.197036988696	-1373.43735579024	-1.07374685057455	-0.452345168246842
Male mouse liver	Female mouse liver	brown	proper module	439	8.5	0.453600313088865	0.659394863128544	0.435294313530078	0.0283076805469223	0.083361341570181	0.0965253886462787	8	10	5	0.470369367001461	0.670351321612606	0.449922481977254	0.0337154653433881	0.094915915131392	0.107653004701465	0.88542450266054	0.983703077957183	0.924332935210422	0.964422010697813	0.90546166639566	0.936133698370279	0.566888228579915	0.441749778260657	41.2862005856285	32.4069794488246	30.5130371362727	50.1654217224325	57.0642714463613	2.14491910403790	1.99930356576884	-389.263323212717	-229.960848087477	-204.057988056365	-548.565798337957	-709.258896192263	-1.79643252649405	-1.64229837648391	-388.087231953661	-228.784756828422	-202.881896797309	-547.389707078901	-708.082804933207	-0.620341267438373	-0.466207117428225
Male mouse liver	Female mouse liver	gold	all-network sample	1000	14	0.176095783802857	0.340312648412661	0.192669039434346	0.00485042462273334	0.0743143678508622	0.088818426729692	14	14	12	0.176016499793846	0.195664429214868	0.159485387598436	0.00523944114870785	0.08729065638568	0.102905125498292	0.667254472426856	0.524099693399128	0.484662643211642	0.822018277372259	0.734281066783156	0.75753149780538	0.0485521236310313	0.236961711718197	0.825122974526535	0.907783021571375	0.854138798939848	-1.08328621841212	0.796107150113222	0.592049006343575	0.13045610701223	-0.68912881719523	-0.739937118539373	-0.706606406532356	-0.0651687341757858	-0.671651227858106	-0.557663107110528	-0.348622352618145	0	0	0	0	0	0	0
Male mouse liver	Female mouse liver	green	proper module	207	13	0.330334201184485	0.548958779419191	0.308454773188796	0.0180747183188043	0.0955152818828337	0.104840636661169	12	12	7	0.371744102679646	0.593776608243657	0.345797658129786	0.0213952572976880	0.101335928201368	0.113939754267167	0.948101546432499	0.976664217264397	0.918880360070698	0.94779103302613	0.950835381768238	0.947374637012084	0.365333651573461	0.259390871218570	15.5634424762520	13.6871293246388	15.3307283731213	15.7961565793827	20.9959298948401	3.27852186543126	2.98420068357868	-54.2022485956584	-42.2175136380113	-52.6228649487241	-55.7816322425927	-97.4470214476564	-3.28252805500853	-2.84722224120851	-53.0261573366027	-41.0414223789556	-51.4467736896684	-54.605540983537	-96.2709301886007	-2.10643679595285	-1.67113098215283
Male mouse liver	Female mouse liver	greenyellow	proper module	82	7.5	0.462473687131042	0.672428311272904	0.44559338926544	0.0203934881690264	0.0476478961317068	0.0543747577895118	7	7.5	4	0.479147424417477	0.683280960513004	0.460178122701726	0.025849323197478	0.0616711059285326	0.0668717593796733	0.705086327149657	0.991174492045162	0.879505839479793	0.970119002065613	0.581367525008949	0.693785976645155	0.499759679923167	0.241487767516302	15.9574110186041	15.9828540887460	15.9319679484622	23.4398605872874	14.1788808440976	-0.972062020583265	-0.830175559686739	-56.8980304938751	-57.0750435746212	-56.721017413129	-121.076402971487	-45.2082909631429	-0.0785787838923006	-0.098661447973259	-55.7219392348194	-55.8989523155655	-55.5449261540733	-119.900311712431	-44.0321997040872	0	0
Male mouse liver	Female mouse liver	grey	improper module	476	15	0.116403589664949	0.243565555256996	0.129815271125123	0.00378152023818778	0.115494167835475	0.118960051045265	15	15	15	0.120057683060655	0.0556268823288834	0.066457683560737	0.00764341995973234	0.149066814760026	0.160835431096458	0.0707215486833707	0.0384527466405879	0.0579665803705409	0.482622038058843	0.432205947637457	0.474738921540585	0.380566282692019	0.778381447766793	-8.50174968365869	-6.97458318886661	-10.0289161784508	-15.0812769770061	-2.25254522027363	7.6409716561744	5.580828848559	-3.33081039937622e-13	-6.66162079872774e-13	-2.47023240946238e-24	-4.67015765748817e-52	-0.00530632248947657	-13.9674043584172	-7.92195101150919	0	0	0	0	0	-12.7913130993615	-6.7458597524535
Male mouse liver	Female mouse liver	magenta	proper module	105	1.5	0.594311348885651	0.76538003767606	0.581946873023808	0.0730306544430088	0.13339098436727	0.151363939167256	3	3	1	0.65314857847639	0.803799613256076	0.642739811812348	0.10971083021799	0.169092416883962	0.182725388713904	0.889003488720429	0.998024247116013	0.951288905192812	0.991809581038703	0.862735569526294	0.900239004514065	0.33524138595709	0.201082562098102	31.3555106030204	25.1977050136835	21.2841977248039	37.5133161923572	76.5339767224724	5.76516710940584	6.15304878514017	-223.613499046152	-139.673200459133	-100.099508116526	-307.55379763317	-1274.21203645008	-8.38946242562857	-9.42017405106015	-222.437407787096	-138.497109200078	-98.9234168574705	-306.377706374114	-1273.03594519102	-7.21337116657289	-8.24408279200447
Male mouse liver	Female mouse liver	pink	proper module	168	5	0.513468384186429	0.708745301402089	0.499602455031472	0.040805566441484	0.093678298066161	0.109274582536840	6	6	4	0.537778969519694	0.726945896935363	0.525589914159806	0.0488873009158975	0.102977204153711	0.118813077109148	0.805842621163955	0.98919454580119	0.903878400943336	0.973014310771616	0.722139645642505	0.860873040355563	0.33524138595709	0.201082562098102	32.6334007875278	24.7335223850138	24.4776347316382	40.5332791900419	54.6181879932926	2.83734338484361	3.24666575798766	-246.700398799941	-134.632284297242	-131.893349969324	-358.768513302641	-649.918595755095	-2.64310777359599	-3.23371570868181	-245.524307540886	-133.456193038187	-130.717258710268	-357.592422043585	-648.74250449604	-1.46701651454031	-2.05762444962613
Male mouse liver	Female mouse liver	purple	proper module	83	3	0.591976656345796	0.739900681409645	0.546073489628597	0.121775374898126	0.261920516655703	0.240830081859163	2	2	13	0.684464468630958	0.806499080235084	0.646755598862283	0.152855297099006	0.264332898707396	0.269746800334873	0.83043938999214	0.605387728101221	0.730176393515976	0.58994793483611	0.856983695982488	0.85686586972681	0.881737093439944	0.958584354274471	25.5733709565776	21.5181642501879	17.9639168721197	29.6285776629672	111.058508884020	13.6278921295471	10.8997827259866	-147.386692350750	-102.278817477225	-71.7287426385	-192.494567224274	-2680.73709558664	-41.8642912253287	-27.2383245574788	-146.210601091694	-101.102726218169	-70.5526513794443	-191.318475965219	-2679.56100432759	-40.688199966273	-26.0622332984231
Male mouse liver	Female mouse liver	red	proper module	203	12	0.409134278469069	0.628619936343705	0.393248935638533	0.0165152964544313	0.0536229025557876	0.0590968113554835	8	8.5	3	0.476384658815448	0.680203297715952	0.458960960442520	0.0294909302735380	0.0746774659577673	0.0794961519933977	0.893824065561436	0.994770585423306	0.927095979667596	0.972121429119129	0.809433819139772	0.876225806036009	0.499759679923167	0.241487767516302	18.8137151724090	18.7409723567751	18.8864579880428	29.1737056352295	18.7290671848845	-1.72242142475888	-2.06511723217735	-78.5364712246784	-77.9404421918853	-79.1325002574715	-186.679714643278	-77.8433011518562	-0.0188596764356684	-0.00853289335967749	-77.3603799656227	-76.7643509328296	-77.9564089984159	-185.503623384222	-76.6672098928006	0	0
Male mouse liver	Female mouse liver	salmon	proper module	58	2	0.606789382181386	0.764747884195581	0.578752232352113	0.0907362120147861	0.160985703012460	0.155051290177519	2	1	11	0.69708001670177	0.831819840957281	0.686588402053788	0.137337368547332	0.188793651462242	0.185452428466543	0.761356515599923	0.707259365009053	0.490912665476122	0.668687021634089	0.770273005851521	0.783304868508935	0.816664929483597	0.799334624888002	23.8784940908958	19.7042637884616	16.4252393232889	28.0527243933299	61.0838494077718	5.91960613351543	5.04024637707509	-129.368357392194	-86.0039175690375	-60.2000223034403	-172.73279721535	-812.412878372959	-8.79221282409992	-6.63363971084587	-128.192266133138	-84.8278263099819	-59.0239310443846	-171.556705956294	-811.236787113903	-7.61612156504424	-5.45754845179019
Male mouse liver	Female mouse liver	tan	proper module	67	9.5	0.451217774351821	0.662522646826312	0.431586958646997	0.0189473505023919	0.0483714206706781	0.0543496105410414	6	4	13	0.591609714532307	0.766712168534953	0.581162542083017	0.0529032406752005	0.0738807319544904	0.0798897157646168	0.615860669515563	0.615634682706524	0.86627185594983	0.594329873523972	0.669567682834894	0.623923573487543	0.650552579130811	0.430991530531064	12.7540450178690	12.1752360399861	13.3328539957519	17.9226800750456	11.6635185068822	-0.765950355934507	-0.623868681982063	-36.9020847989159	-33.6765685515756	-40.1276010462562	-71.4064056814245	-31.0092587232218	-0.108938308372246	-0.134515171378348	-35.7259935398602	-32.5004772925199	-38.9515097872005	-70.2303144223688	-29.8331674641661	0	0
Male mouse liver	Female mouse liver	turquoise	proper module	605	11	0.429416793260885	0.638524218927398	0.409136253004441	0.0219354611612226	0.0696235622623916	0.0836491837551249	13	13	9	0.367012351827708	0.586026051103397	0.344490266713654	0.0147114223690039	0.0654978315466865	0.0837260876574363	0.661945133130873	0.96196480796921	0.894022414407747	0.922287709493058	0.59330668573866	0.709533267729378	0.195930024292915	0.335623755169553	45.4171417142983	38.618257833809	39.5214300276098	60.4777946417718	51.3128534009868	-0.414630602783070	-0.559897349183869	-457.514005505823	-325.833018916413	-341.167906845536	-796.41065859644	-573.86010416611	-0.179934021373050	-0.147382620544749	-456.337914246768	-324.656927657357	-339.991815586481	-795.234567337384	-572.684012907055	0	0
Male mouse liver	Female mouse liver	yellow	proper module	302	8.5	0.473484571759061	0.639674290164997	0.424128419711945	0.0716865997907205	0.238307019202163	0.215901481103278	6	8	6	0.50239085507386	0.670898524391291	0.452990366510259	0.084148815988027	0.266611867914942	0.242520835531817	0.983327694084333	0.979230044660223	0.838534897856492	0.959480483083869	0.937777868527482	0.980419519689793	0.59763277207662	0.749562407669689	34.315491553712	30.2302841493338	26.4247436692238	38.4006989580902	138.612309833948	22.2838806740141	16.8061276675427	-261.258193882709	-200.324372501917	-153.448489898154	-322.192015263500	-4174.67172851529	-109.577046943968	-62.9584356391182	-260.082102623653	-199.148281242861	-152.272398639099	-321.015924004445	-4173.49563725624	-108.400955684912	-61.7823443800625
Fem. mouse brain	Fem. mouse muscle	black	proper module	50	2	0.750808286464667	0.861827230304375	0.73765092586776	0.239108753623429	0.331417509996364	0.363108260306385	5	6.5	2	0.717301995386959	0.842797428965908	0.704569601764429	0.19800869331718	0.303919640479716	0.345107779694116	0.638674510830217	0.977948027531184	0.639710444224342	0.950246242260055	0.574644030602005	0.799246592655364	0.437810300287576	0.333657558954663	19.6933861632183	15.7849479735147	12.5495580755683	23.6018243529219	51.5704797520187	8.73022765518966	8.61161996657302	-89.219149365293	-55.7044605781755	-35.6992581788025	-122.733838152411	-579.6178645416	-17.8959219218006	-17.4434846108158	-88.1052060129862	-54.5905172258687	-34.5853148264957	-121.619894800104	-578.503921189294	-16.7819785694938	-16.3295412585089
Fem. mouse brain	Fem. mouse muscle	blue	proper module	149	10	0.597257587945969	0.76057407782753	0.576145458557928	0.0875606548783207	0.159839774751709	0.166788122133867	7	6	11	0.769317636612631	0.820231560886323	0.667977758480103	0.301683902619067	0.438982526604854	0.398436278176554	0.114346368373156	0.172569640747654	0.503200917153078	0.167719826324123	-0.0722669641652272	0.122385193961449	0.0274835744344150	0.0411167221448542	23.5067209412198	19.0387574894624	16.3329252571622	28.3073146502266	27.9746843929771	2.13704738180672	1.17676297894115	-126.086175098451	-80.3902098036322	-59.540930683106	-175.852495290652	-171.782140393270	-1.78789049563515	-0.922105223051384	-124.972231746145	-79.2762664513254	-58.4269873307992	-174.738551938345	-170.668197040964	-0.673947143328317	0
Fem. mouse brain	Fem. mouse muscle	brown	proper module	125	7	0.6280768653667	0.78687287563648	0.616439813725767	0.111393414998512	0.189751459825135	0.223430351908625	8	8.5	7	0.663293394125841	0.807641975210559	0.648604897169975	0.134658850359007	0.221703601901721	0.229324231508235	0.363738042265720	0.402934276407816	0.732748570636558	0.440842049972486	0.114239601159373	0.457334211516803	0.53028986019874	0.166583636670914	22.5348798418979	17.9373107116386	16.1342592779662	27.1324489721571	30.0874509201813	3.61116895894327	4.16316921483551	-116.60554510483	-71.5206851645222	-58.1350284855163	-161.690405045138	-198.451514847317	-3.81698655079389	-4.80429320810967	-115.491601752523	-70.4067418122154	-57.0210851332094	-160.576461692831	-197.337571495010	-2.70304319848705	-3.69034985580283
Fem. mouse brain	Fem. mouse muscle	gold	all-network sample	1000	12	0.244387926131007	0.412659615541558	0.256628728799975	0.0125199856901512	0.0897657462483453	0.110538139080876	12	12	9	0.233494663544275	0.140805979275268	0.0698242444898357	0.0122060599710616	0.110386536929002	0.118153473691839	0.292176034687487	0.374549185931102	0.506238375072893	0.303468324991206	0.51902766666095	0.549041878931243	0.0320188003134479	0.0268542653092521	0.38944609944711	1.33436921345950	0.638581635905743	0.140310562988476	-0.000161035816623559	-1.63984159378785	-1.99700047747655	-0.467431808736352	-1.04076087092569	-0.582449318042731	-0.352414299429973	-0.300974197622996	-0.0225137460384279	-0.0100665718029609	0	0	0	0	0	0	0
Fem. mouse brain	Fem. mouse muscle	green	proper module	59	6	0.662766624557424	0.809015913600238	0.648726637874101	0.130006711835388	0.196577697927362	0.225812275607694	11	11	4	0.604307561213611	0.771151314851366	0.587958454559408	0.0904878064525462	0.166785043205048	0.188274561249359	0.361894418400458	0.919881236144147	0.76078675617724	0.83970780299196	-0.0451594191074552	0.252650339571437	0.452611343494109	0.405710132086243	17.6028725961924	14.1900345514509	12.1864343020229	21.0157106409339	28.3382660978385	3.10172509552692	3.35246497193426	-71.4526105994275	-45.2773385716799	-33.7362021889357	-97.6278826271751	-176.233684879763	-3.01683274569971	-3.39742255079346	-70.3386672471207	-44.1633952193731	-32.6222588366288	-96.5139392748683	-175.119741527456	-1.90288939339288	-2.28347919848662
Fem. mouse brain	Fem. mouse muscle	greenyellow	proper module	25	4	0.730016479937325	0.849819286622091	0.71085174206771	0.189250955523172	0.257233144711607	0.269988026908447	6	6.5	4	0.726565032448531	0.837484989180456	0.689778725011817	0.228230642752711	0.323054605758164	0.318496705490315	0.515717824954008	0.897571334802126	0.741246982249714	0.861708301927239	0.227420200168116	0.506107091682208	0.230238552528397	0.166583636670914	13.4852066211104	11.1716038206696	9.17592751284507	15.7988094215511	25.1362217281437	3.84727019952796	3.62980450763272	-42.1757632315332	-28.5516213506704	-19.6500395395466	-55.799905112396	-139.000138272377	-4.22387576425927	-3.84826871767962	-41.0618198792263	-27.4376779983636	-18.5360961872397	-54.6859617600891	-137.88619492007	-3.10993241195243	-2.73432536537278
Fem. mouse brain	Fem. mouse muscle	grey	improper module	1000	13	0.206241286968954	0.359934422667081	0.235330092196955	0.00901042530928287	0.0715797727059219	0.0889532429536406	13	13	10	0.212790645719477	0.0977185147659852	0.0514876012034599	0.00679518359273737	0.0650821981941074	0.076424557269941	0.158125344642371	0.246490902107558	0.483134832081627	0.231807140725724	0.240427215100866	0.3070332065783	0.0240376343984785	0.0693023153820841	-11.9005991356524	-9.15204980125627	-12.4228961844973	-11.7905446012692	-12.0106536700357	-14.1703235115420	-16.641043615689	-5.08064295323484e-33	-1.21305664095902e-20	-4.26310766878407e-36	-9.48299137496929e-33	-6.78294531500396e-34	-3.03690713997711e-46	-7.6314079684207e-63	0	0	0	0	0	0	0
Fem. mouse brain	Fem. mouse muscle	magenta	proper module	36	9	0.610754995228532	0.76679878095425	0.576817853032859	0.0983984847994031	0.183326274615260	0.177718063434761	3	2.5	13	0.835290543459003	0.851593184372625	0.715187499825233	0.427888341862488	0.536625117069612	0.506829926391183	0.269750927541785	0.0255742349875229	0.494482818467114	-0.00798509373224417	0.058547975091678	0.279805860812643	0.0274835744344150	0.0411167221448542	11.8454268909549	10.3197476112343	8.61100046163356	13.3711061706754	14.4374410165588	2.15457205840547	1.43788549360656	-32.446480401747	-24.5423165727343	-17.4411373060353	-40.3506442307598	-46.8227457233839	-1.80694030679366	-1.12359004297211	-31.3325370494402	-23.4283732204274	-16.3271939537285	-39.2367008784529	-45.7088023710771	-0.692996954486825	-0.00964669066527302
Fem. mouse brain	Fem. mouse muscle	pink	proper module	44	5	0.686201199182054	0.816879100405916	0.661419797863965	0.212151181218011	0.378732299203335	0.393932808089996	4	5	1	0.736302567826993	0.843738468296124	0.706421480181931	0.281076506972425	0.453390525058271	0.445661109773826	0.932131677990528	0.981992785549014	0.65370073797619	0.961132666161923	0.945630708283594	0.925252495943954	0.0607457176889824	0.0668352304455436	15.2202095232988	12.6580192252703	10.4577055968730	17.7823998213273	37.6091192632058	9.35026203257227	8.45580914600312	-53.3060123384691	-36.2966397125254	-25.1704159013496	-70.3153849644128	-309.117703782534	-20.3593652883707	-16.8583016072288	-52.1920689861623	-35.1826963602186	-24.0564725490427	-69.201441612106	-308.003760430227	-19.2454219360639	-15.7443582549220
Fem. mouse brain	Fem. mouse muscle	purple	proper module	27	8	0.622500188824516	0.785685819864739	0.602654039505051	0.081846711384567	0.136818259517413	0.156635795889342	9	9.5	6	0.638190946052209	0.791770309352287	0.612942737106199	0.101678742236314	0.165752115779924	0.174994814358455	0.480371636816664	0.471206333011423	0.732554766975618	0.436648860412601	0.390515569209107	0.429954462570185	0.471075144902814	0.405710132086243	9.3299243469886	8.69612684512766	7.29796450845773	12.1557835457688	9.96372184884955	0.64861819671505	0.854923316425012	-20.3622304635967	-17.7652239456748	-12.8354186452690	-33.5731076263685	-22.9592369815186	-0.587888043761198	-0.707086778427985	-19.2482871112899	-16.651280593368	-11.7214752929621	-32.4591642740617	-21.8452936292118	0	0
Fem. mouse brain	Fem. mouse muscle	red	proper module	55	11	0.539590011024461	0.723526700964803	0.515460808431596	0.053975828931067	0.112022284714793	0.123435956400570	10	7.5	12	0.789068105213217	0.78200702942255	0.604923098883002	0.298641919701773	0.391024861848806	0.371937805168809	0.115017959786569	0.0922510624189172	0.502942490188522	0.0869529517780546	0.0189411303505992	0.0575680758689578	0.0507633060164013	0.122292393535529	8.97874491204096	9.21326425227715	8.74422557180477	12.5544147039219	7.98987627317337	-0.42151624326158	-0.532133610099758	-18.8752856879428	-19.8008553036212	-17.9497160722643	-35.7258988843288	-15.1704574411805	-0.178282850488596	-0.153240386497609	-17.7613423356359	-18.6869119513144	-16.8357727199574	-34.6119555320220	-14.0565140888737	0	0
Fem. mouse brain	Fem. mouse muscle	turquoise	proper module	162	3	0.73844390977637	0.851502993032755	0.723693315978254	0.24952423805047	0.404392444478663	0.403587099107167	3	2.5	6	0.790589294129685	0.882875781107517	0.778206172286336	0.318043007002160	0.438512606691725	0.410221985166466	0.45231059004719	0.415427101754432	0.731984045484555	0.449551776045287	0.191112714535203	0.41691184376506	0.549275587970664	0.568051116308833	32.0591743949278	24.6210058645227	19.687079337925	39.497342925333	87.9641700902915	18.1833980330525	16.3200942855010	-237.08939370162	-133.424448556746	-85.8565495728504	-340.754338846493	-1682.56262012954	-73.4567560537206	-59.4496137133937	-235.975450349313	-132.310505204439	-84.7426062205436	-339.640395494186	-1681.44867677724	-72.3428127014138	-58.3356703610868
Fem. mouse brain	Fem. mouse muscle	yellow	proper module	87	1	0.926464865435294	0.96091157710355	0.922485838396625	0.67523781543949	0.737476698972918	0.726577484224053	1	1	5	0.906155353488033	0.949155641468554	0.899789869583308	0.616078599951696	0.688110939382465	0.69337236959635	0.726517188168647	0.757695846753086	0.63305780720929	0.765036787994946	0.581975346977549	0.733230559027247	0.0607457176889824	0.0668352304455436	32.4495316484365	25.1274677611283	19.3898444184902	39.7715955357446	182.594823944397	31.9458714522567	28.3013539654555	-242.191250082272	-138.904441236912	-83.3278058668888	-345.478058927632	-7242.53846449763	-223.511092797571	-175.779132840272	-241.077306729965	-137.790497884605	-82.213862514582	-344.364115575325	-7241.42452114533	-222.397149445264	-174.665189487965
Fem. mouse brain	Fem. mouse liver	black	proper module	50	2	0.750808286464667	0.861827230304375	0.73765092586776	0.239108753623429	0.331417509996364	0.363108260306385	3	3	1	0.704878172380202	0.835181960599914	0.691487470395385	0.158206402320853	0.224000827217529	0.233693322477444	0.589648288894372	0.979273878782536	0.750282072765321	0.96658615235537	0.619548349591136	0.652402844831967	0.437810300287576	0.359290809898392	19.0561670450749	15.6448099812539	12.5832810424085	22.4675241088959	46.1280125281134	7.91042933669294	7.85688553811849	-83.0546857635112	-54.7441927522692	-35.8844533195887	-111.365178774753	-464.107755024391	-14.8919379902620	-14.7057516281629	-81.9407424112044	-53.6302493999624	-34.7705099672818	-110.251235422446	-462.993811672084	-13.7779946379552	-13.5918082758560
Fem. mouse brain	Fem. mouse liver	blue	proper module	149	10	0.597257587945969	0.76057407782753	0.576145458557928	0.0875606548783207	0.159839774751709	0.166788122133867	10	10	12	0.564886698807106	0.707168727909201	0.495264436237443	0.0578942889080986	0.107981921040308	0.124479081587822	0.193721562516525	0.0896187629912076	0.497757172299381	0.140298157155189	0.0869473687946743	0.246033283466053	0.0274835744344150	0.093701962459917	21.3930788245373	16.9497208879158	14.5928391435969	25.8364367611587	26.5480342023447	2.31108510099199	1.30924413932388	-105.388528424716	-64.0146418138913	-47.8069579127604	-146.76241503554	-154.868703516894	-1.98237919945146	-1.02124522194514	-104.274585072409	-62.9006984615845	-46.6930145604536	-145.648471683233	-153.754760164587	-0.868435847144625	0
Fem. mouse brain	Fem. mouse liver	brown	proper module	125	7	0.6280768653667	0.78687287563648	0.616439813725767	0.111393414998512	0.189751459825135	0.223430351908625	9	9	7	0.565435342626861	0.746354450709737	0.552291567861987	0.0575696737149154	0.107619645158350	0.120781615639031	0.462588394677132	0.499093772368858	0.854481457739323	0.527621874048173	0.319562316563384	0.496508755490081	0.53028986019874	0.359290809898392	23.3604310343024	18.7348842752431	16.6335550275202	27.9859777933618	33.4149069972988	3.92411205041145	4.61128150157616	-124.905153853829	-77.8907584179316	-61.7008768494687	-171.919549289726	-244.380475143667	-4.36126014958445	-5.69875924871188	-123.791210501522	-76.7768150656248	-60.5869334971618	-170.805605937419	-243.266531791360	-3.24731679727762	-4.58481589640504
Fem. mouse brain	Fem. mouse liver	gold	all-network sample	1000	12	0.228041289636177	0.39979444851098	0.258111292635297	0.0120157936408778	0.094388650608469	0.117578379664474	12	12	9	0.184008819154885	0.107352986035187	0.087120238368342	0.00561833945051719	0.0856553114386646	0.103207645397191	0.408871116167138	0.222703714241827	0.260636108136005	0.428277860336979	0.480768032695617	0.523391560399513	0.0383239198808816	0.111752394029947	-0.993727164959894	-1.21837831540965	-1.25372687826493	0.51045602126359	-0.76907601451014	-0.642616723821544	-0.444930258423569	-0.0798912026167999	-0.0513621791536272	-0.0481627217330068	-0.515890994644732	-0.108420226079973	-0.130907050336406	-0.172750353739558	0	0	0	0	0	0	0
Fem. mouse brain	Fem. mouse liver	green	proper module	59	6	0.662766624557424	0.809015913600238	0.648726637874101	0.130006711835388	0.196577697927362	0.225812275607694	4	4.5	4	0.66115463955628	0.807326348224496	0.6458846304518	0.117292327767971	0.172834132915344	0.180865703831032	0.343846563821591	0.922700273813544	0.798476140633441	0.875259495258567	-0.0494866751823731	0.232641164859439	0.452611343494109	0.469537409857697	17.1694994592463	14.3506779755721	11.7084516352194	19.9883209429205	23.7942027170422	2.65435971751448	2.89916005837694	-67.368101876582	-46.2777742200088	-31.2389477637393	-88.4584295331552	-124.717293352041	-2.40088651357063	-2.72796818771066	-66.2541585242752	-45.163830867702	-30.1250044114325	-87.3444861808483	-123.603349999734	-1.28694316126379	-1.61402483540383
Fem. mouse brain	Fem. mouse liver	greenyellow	proper module	25	4	0.730016479937325	0.849819286622091	0.71085174206771	0.189250955523172	0.257233144711607	0.269988026908447	5	6	3	0.64122491779891	0.796320719164529	0.619074547915337	0.0896111960072075	0.134948615765754	0.147959102758403	0.518411817756234	0.963087406198613	0.70229875057163	0.925662797003016	0.626505847016281	0.565922307499943	0.230238552528397	0.291076430495762	13.0175607227201	10.5488005706788	8.99317782391865	15.4863208747615	21.9952143397047	3.66525275266476	3.47760162470713	-39.6290306346218	-25.5896473516233	-18.9204873689056	-53.6684139176202	-106.795856338475	-3.90816704201911	-3.59694709320313	-38.5150872823149	-24.4757039993165	-17.8065440165988	-52.5544705653134	-105.681912986168	-2.79422368971228	-2.48300374089629
Fem. mouse brain	Fem. mouse liver	grey	improper module	1000	13	0.221882652915737	0.382164085398878	0.241125863286815	0.00976317036613568	0.0711580352685895	0.0879206179269872	13	13	10	0.163268895086099	0.0987944894658864	0.0586847497644039	0.00410912354237938	0.0746679602122464	0.0919229569203532	0.121113057709069	0.272001734405825	0.311426030071508	0.300218480125678	-0.0340132895227238	0.0842166275747409	0.0313111434760077	0.27667390844398	-9.39613255527201	-6.36465517717202	-9.06795996411856	-9.72430514642546	-11.6905646727627	-15.2291941797465	-18.2811937389926	-1.31920880894919e-20	-4.25020017859807e-11	-2.63325990433068e-20	-5.15771356770228e-23	-3.09296770570869e-32	-4.91543794488533e-53	-2.53716096512947e-75	0	0	0	0	0	0	0
Fem. mouse brain	Fem. mouse liver	magenta	proper module	36	9	0.610754995228532	0.76679878095425	0.576817853032859	0.0983984847994031	0.183326274615260	0.177718063434761	11	11	13	0.559190324907218	0.698034877289388	0.472526524264316	0.0497016684095453	0.0991668334919333	0.113390665766035	0.467414155852662	0.0342473377391841	0.510604792301966	0.06708966588245	0.243579732129476	0.368500438361343	0.0274835744344150	0.093701962459917	10.3700698256471	8.79437774430212	7.95657550857006	11.9457619069920	13.9766357431464	2.09804114458459	1.37688871157813	-25.3048075188271	-18.1431415866485	-15.0533851180602	-32.4664734510056	-43.9656082399385	-1.74591726924799	-1.07430985058045	-24.1908641665202	-17.0291982343416	-13.9394417657533	-31.3525300986988	-42.8516648876317	-0.631973916941157	0
Fem. mouse brain	Fem. mouse liver	pink	proper module	44	5	0.686201199182054	0.816879100405916	0.661419797863965	0.212151181218011	0.378732299203335	0.393932808089996	3	6	2	0.646816376676596	0.788239049412689	0.613781119775394	0.156816666726530	0.313240397151893	0.301840745370474	0.906775058882715	0.971345941917102	0.658786546481584	0.945500224975232	0.905177141339814	0.918189107727036	0.0607457176889824	0.0297244932237263	16.1603323008387	13.5946967296923	11.3871278402260	18.7259678719851	39.0119031978514	9.49151075700645	8.8612518702479	-59.742518535072	-41.6670148977215	-29.6155531026972	-77.8180221724226	-332.473166449628	-20.9436482840477	-18.4027388637432	-58.6285751827652	-40.5530715454147	-28.5016097503904	-76.7040788201158	-331.359223097321	-19.8297049317408	-17.2887955114364
Fem. mouse brain	Fem. mouse liver	purple	proper module	27	8	0.622500188824516	0.785685819864739	0.602654039505051	0.081846711384567	0.136818259517413	0.156635795889342	5	2	6	0.713931483215594	0.842867523910951	0.699399009748126	0.149871262395522	0.190707440994343	0.201705643681897	0.520638185212262	0.59144139539601	0.837624581948369	0.526539645078986	-0.0572504840787453	0.164569852183434	0.471075144902814	0.428825879277887	8.4076463512152	7.86805226449784	7.20458715714289	10.7288470881716	8.94724043793256	0.754489427354335	0.961323015922922	-16.7419183584886	-14.7444801323549	-12.5359579921821	-26.4287566021676	-18.7393565846223	-0.647281804674035	-0.774187204292856	-15.6279750061818	-13.6305367800481	-11.4220146398752	-25.3148132498607	-17.6254132323155	0	0
Fem. mouse brain	Fem. mouse liver	red	proper module	55	11	0.539590011024461	0.723526700964803	0.515460808431596	0.053975828931067	0.112022284714793	0.123435956400570	8	5.5	11	0.702296487938993	0.777472478673997	0.596909408355061	0.150803197144053	0.211775062525567	0.224494647661844	-0.0442429544498355	0.139832213085249	0.38208608902406	0.190491539543010	0.194940356519332	0.00883413510981144	0.0507633060164013	0.566818565036381	9.17322059233766	9.44574607061944	8.90069511405589	12.9312624225873	8.23636837343517	-0.490578122883214	-0.613250845687143	-19.6550769339696	-20.7534013049370	-18.5567525630022	-37.8241194640962	-16.0517905661552	-0.162324731351169	-0.136591030046612	-18.5411335816628	-19.6394579526302	-17.4428092106954	-36.7101761117894	-14.9378472138483	0	0
Fem. mouse brain	Fem. mouse liver	turquoise	proper module	162	3	0.73844390977637	0.851502993032755	0.723693315978254	0.24952423805047	0.404392444478663	0.403587099107167	8	7.5	8	0.611846777569756	0.775137539876958	0.598754939671295	0.0930995176877668	0.182511615353372	0.188507866660289	0.543193171324268	0.485816575205381	0.763710315839863	0.487972139388562	0.493975152971893	0.461826943886341	0.549275587970664	0.428825879277887	34.3290696171207	27.9411875844723	22.2693369181675	40.7169516497691	90.1997905996252	17.8835773088707	16.1470592632519	-266.692979967484	-171.374903892302	-109.436059396319	-362.011056042666	-1769.06478419130	-71.1014299532385	-58.2250956256521	-265.579036615177	-170.260960539995	-108.322116044012	-360.897112690359	-1767.95084083899	-69.9874866009317	-57.1111522733452
Fem. mouse brain	Fem. mouse liver	yellow	proper module	87	1	0.926464865435294	0.96091157710355	0.922485838396625	0.67523781543949	0.737476698972918	0.726577484224053	1	1	5	0.88290701406519	0.936882547505272	0.876367655475711	0.518083695761416	0.586152500490514	0.564096842049484	0.783038063432764	0.866534672238488	0.574324018563173	0.825789838237918	0.806820739932758	0.768712587804775	0.0607457176889824	0.0297244932237263	34.0426523194911	25.9482034867304	19.4209705503047	42.1371011522517	185.326282819963	32.3505608124747	28.8706516324898	-267.798838967970	-148.021088892246	-83.590819319951	-387.576589043695	-7460.76950198778	-229.166738365849	-182.855445552516	-266.684895615664	-146.907145539939	-82.4768759676442	-386.462645691388	-7459.65555863547	-228.052795013542	-181.741502200209
Fem. mouse brain	Fem. mouse adipose	black	proper module	50	2	0.750808286464667	0.861827230304375	0.73765092586776	0.239108753623429	0.331417509996364	0.363108260306385	4	4.5	1	0.704808270264776	0.831490207749901	0.685500166699053	0.192261028288022	0.302661675633148	0.325424848526896	0.676056041163995	0.971845475841268	0.639422060898087	0.946889790849068	0.569667454160625	0.809234181334333	0.437810300287576	0.439834296970871	19.2790357965371	15.8376387705865	12.5660401822488	22.7204328224877	46.4921537325932	8.08314746102489	8.03712207906692	-84.9596921719493	-56.0677114271744	-35.7897110111653	-113.851672916724	-471.434852439756	-15.5008889586261	-15.3373695151263	-83.8457488196425	-54.9537680748676	-34.6757676588585	-112.737729564417	-470.320909087449	-14.3869456063193	-14.2234261628195
Fem. mouse brain	Fem. mouse adipose	blue	proper module	149	10	0.597257587945969	0.76057407782753	0.576145458557928	0.0875606548783207	0.159839774751709	0.166788122133867	10	8	13	0.669578703726289	0.760148536202732	0.574473355477281	0.155501792315676	0.263117921169601	0.263196138934844	0.0112233339609834	0.064573449161424	0.393783500122789	0.0946980780035757	-0.0343518894138991	0.0829307450231894	0.0274835744344150	0.354979205083706	23.1754747034327	18.9550825381395	16.6203447939970	27.3958668687259	27.7100460434562	2.16500585623000	1.15596806743404	-122.255801294203	-79.6979674413431	-61.6051432530913	-164.813635147062	-168.578072849555	-1.81833878548227	-0.907114125594553	-121.141857941896	-78.5840240890363	-60.4911999007845	-163.699691794755	-167.464129497248	-0.704395433175438	0
Fem. mouse brain	Fem. mouse adipose	brown	proper module	125	7	0.6280768653667	0.78687287563648	0.616439813725767	0.111393414998512	0.189751459825135	0.223430351908625	9	9.5	8	0.59585742762891	0.765529166840413	0.5815592197008	0.0818117933465417	0.143171354900140	0.170854425535607	0.280697342169654	0.271298834596923	0.562559115191692	0.379268810235363	0.274474152389427	0.434574934283186	0.53028986019874	0.213652574128061	23.7444458888561	18.5623946817887	16.1476571674364	28.9264970959236	35.0319330212923	3.97373519250072	4.55658461557456	-130.02347078783	-76.4897707547607	-58.229304513452	-183.557170820899	-268.434890515568	-4.45127762141894	-5.5850926378102	-128.909527435523	-75.3758274024539	-57.1153611611451	-182.443227468593	-267.320947163261	-3.33733426911211	-4.47114928550336
Fem. mouse brain	Fem. mouse adipose	gold	all-network sample	1000	12	0.229329884924398	0.403654386763801	0.251393177021378	0.0117004792855749	0.0938988679590477	0.117308709316453	12	12	10	0.179505200581641	0.133996862946403	0.0659482580822762	0.00691049428255669	0.0947249923337656	0.117501460511978	0.202231803117514	0.354744406812645	0.426675812224013	0.308778480652896	0.560597108248436	0.584177405483734	0.0599592672415007	0.239499090080608	-1.09077996647740	-0.917088655670757	-0.592299193104214	-1.29416689389096	-1.26447127728403	-0.723088498856467	-0.496409721457074	-0.066584588350371	-0.0859468709815625	-0.140756672647756	-0.0446990496421036	-0.0472223057191795	-0.116232279250777	-0.161026733783655	0	0	0	0	0	0	0
Fem. mouse brain	Fem. mouse adipose	green	proper module	59	6	0.662766624557424	0.809015913600238	0.648726637874101	0.130006711835388	0.196577697927362	0.225812275607694	6	7	3	0.638893578028816	0.795134921600743	0.626001902050541	0.103800933762469	0.162172318617159	0.184925319350749	0.207759255902201	0.921069506395296	0.679183086142882	0.871111431823175	0.0616722939159976	0.172221441899541	0.452611343494109	0.406659756724119	17.3643156137482	14.0855166882488	11.8253516316231	20.6431145392476	27.495168726483	3.1628176141865	3.42538107179279	-69.4410159729596	-44.6324239693666	-31.8405962779483	-94.2496079765527	-165.998824575188	-3.10720944540254	-3.51290572667467	-68.3270726206528	-43.5184806170597	-30.7266529256414	-93.1356646242458	-164.884881222881	-1.99326609309571	-2.39896237436783
Fem. mouse brain	Fem. mouse adipose	greenyellow	proper module	25	4	0.730016479937325	0.849819286622091	0.71085174206771	0.189250955523172	0.257233144711607	0.269988026908447	3	3.5	2	0.734549126179546	0.85249139940579	0.715567526953536	0.194928255544877	0.265237150560914	0.271754454511665	0.609372971998882	0.96900485668708	0.653084370910347	0.931524152283257	0.705670551719615	0.611751146326259	0.230238552528397	0.213652574128061	14.039909542315	11.8043220810716	9.39294164152617	16.2754970035584	25.2530253589395	3.72819689472854	3.53053631198228	-45.4323507379347	-31.7319288487353	-20.5350079603668	-59.1327726271341	-140.280197404192	-4.01579981175424	-3.68327702126901	-44.3184073856279	-30.6179854964285	-19.4210646080600	-58.0188292748273	-139.166254051886	-2.9018564594474	-2.56933366896217
Fem. mouse brain	Fem. mouse adipose	grey	improper module	1000	13	0.216034815086099	0.385122526729886	0.24088154057531	0.00934965175537765	0.070628238906232	0.089333105198594	13	13	12	0.176881289801585	0.0833274447548308	0.0484552708694052	0.00488271960431945	0.067783320135784	0.0854633101246734	-0.0310994414376436	0.185584814121444	0.328549166550636	0.227708668094018	0.157905949606738	0.246296384138376	0.0445430675757446	0.170316612032698	-9.1278279653504	-7.41536486200335	-8.6333663799488	-9.622289550752	-11.5767181057522	-14.6609732965712	-16.9324842099405	-6.46867244886473e-19	-2.63378810915424e-14	-1.29359468630759e-18	-1.39803465360718e-22	-1.17426521359279e-31	-2.48890045554066e-49	-5.62858136209775e-65	0	0	0	0	0	0	0
Fem. mouse brain	Fem. mouse adipose	magenta	proper module	36	9	0.610754995228532	0.76679878095425	0.576817853032859	0.0983984847994031	0.183326274615260	0.177718063434761	8	7.5	11	0.666802057032035	0.770606412668928	0.581766253897775	0.138728624513369	0.238615135493687	0.237533399317444	0.356071512687275	0.245463895101051	0.3000321754351	0.232639560172976	0.197242339490353	0.370847861056754	0.0274835744344150	0.482032240521015	10.4754157509755	8.74853024042144	8.00108153424872	12.2023012615295	13.7540327962991	2.00204500038226	1.35977027536215	-25.8935331784436	-17.9662758622718	-15.2099574433603	-33.8207904946153	-42.6182719763272	-1.64512461407756	-1.06072384181373	-24.7795898261367	-16.8523325099650	-14.0960140910535	-32.7068471423085	-41.5043286240204	-0.531181261770725	0
Fem. mouse brain	Fem. mouse adipose	pink	proper module	44	5	0.686201199182054	0.816879100405916	0.661419797863965	0.212151181218011	0.378732299203335	0.393932808089996	8	11	4	0.446417360889922	0.452343276090836	0.339751838386687	0.112335584664698	0.292037131666512	0.312919514788118	0.882273715447543	0.4822803329682	0.141434714540850	0.672576446624866	0.80363657689059	0.75913717574227	0.0607457176889824	0.554947492050079	13.9256429654203	11.8154545721845	9.62503312078212	16.0358313586562	38.0869398019338	9.14917795622221	8.4582441612848	-44.6171196084389	-31.7894307678512	-21.5038544053654	-57.4448084490265	-316.977206230847	-19.5423571207301	-16.8673667996853	-43.5031762561321	-30.6754874155444	-20.3899110530586	-56.3308650967197	-315.863262878541	-18.4284137684233	-15.7534234473784
Fem. mouse brain	Fem. mouse adipose	purple	proper module	27	8	0.622500188824516	0.785685819864739	0.602654039505051	0.081846711384567	0.136818259517413	0.156635795889342	7	8	7	0.630327406387073	0.790968158515508	0.611372791104197	0.0814290271598591	0.127863840993193	0.140447425547885	0.506780378123271	0.379804454867378	0.576583800398974	0.327872775711266	0.479355987421142	0.552105225758484	0.471075144902814	0.329532706896725	8.06598585274181	7.81941004873839	7.09843236002142	10.8269498622721	8.31256165674524	0.678034004099843	0.893411993924456	-15.4528270901235	-14.5761688842250	-12.2000397630442	-26.8918420492014	-16.3294852960220	-0.604018610665153	-0.730911538509715	-14.3388837378166	-13.4622255319181	-11.0860964107373	-25.7778986968945	-15.2155419437151	0	0
Fem. mouse brain	Fem. mouse adipose	red	proper module	55	11	0.539590011024461	0.723526700964803	0.515460808431596	0.053975828931067	0.112022284714793	0.123435956400570	5	4	9	0.760087308397998	0.814366321617545	0.656640440413323	0.242041902156211	0.323234469456068	0.32630983945534	0.199686335840262	0.324578124726895	0.375878246683890	0.30904300090333	0.228124726042037	0.151573325804697	0.0507633060164013	0.354979205083706	8.72645072938561	8.86169754964383	8.5912039091274	12.2832800126746	8.15612015230896	-0.336456582079113	-0.446987457500703	-17.8853450951954	-18.4044753748010	-17.3662148155899	-34.2541881019315	-15.7620062489272	-0.199463888237940	-0.172270294484722	-16.7714017428886	-17.2905320224941	-16.2522714632831	-33.1402447496247	-14.6480628966204	0	0
Fem. mouse brain	Fem. mouse adipose	turquoise	proper module	162	3	0.73844390977637	0.851502993032755	0.723693315978254	0.24952423805047	0.404392444478663	0.403587099107167	3	2	5	0.74867236605406	0.857900215741936	0.734595248339868	0.254152051837851	0.375242866108906	0.372162002862333	0.622131549792407	0.519800217626823	0.767735091763253	0.504775926546301	0.528162973411951	0.59278993107342	0.549275587970664	0.329532706896725	36.7161105907764	28.9909421138764	23.4992799339465	44.4412790676765	100.294716034949	18.6864159190174	16.8199016884394	-307.643728442948	-184.368635007469	-121.683142408677	-430.918821878426	-2186.6910363135	-77.4957891800669	-63.0593640987818	-306.529785090641	-183.254691655162	-120.569199056370	-429.804878526120	-2185.57709296119	-76.38184582776	-61.945420746475
Fem. mouse brain	Fem. mouse adipose	yellow	proper module	87	1	0.926464865435294	0.96091157710355	0.922485838396625	0.67523781543949	0.737476698972918	0.726577484224053	1	1	4	0.834082514616989	0.907113769790357	0.821032337304626	0.432017727558183	0.560341440435437	0.541917752077134	0.775164027392269	0.692257199245432	0.685952662233365	0.660585893025792	0.607931010888468	0.799214242089957	0.0607457176889824	0.462337813717895	36.4143027664374	28.9800543462383	19.7091484879185	43.8485511866366	203.224183397768	32.1579269014556	28.5124958439034	-301.89034770714	-184.231414407127	-86.0458304375729	-419.549281007154	-8970.90304899516	-226.465764530216	-178.387204085689	-300.776404354833	-183.117471054820	-84.931887085266	-418.435337654847	-8969.78910564285	-225.351821177910	-177.273260733382
Fem. mouse muscle	Fem. mouse brain	black	proper module	50	7.5	0.717301995386959	0.842797428965908	0.704569601764429	0.19800869331718	0.303919640479716	0.345107779694116	2	2	2	0.750808286464667	0.861827230304375	0.73765092586776	0.239108753623429	0.331417509996364	0.363108260306385	0.638674510830217	0.977948027531184	0.640405592927172	0.950246242260055	0.574644030602005	0.799246592655364	0.333657558954663	0.437810300287576	15.7194786498117	12.8664352054268	11.7336200813009	18.5725220941966	26.5169134977115	5.42650799730555	6.0955821763896	-57.0152389469105	-37.4588067443518	-31.3679841974481	-76.5716711494692	-154.509594572559	-7.5416095691691	-9.26344463393396	-55.9012955946037	-36.344863392045	-30.2540408451412	-75.4577277971623	-153.395651220252	-6.42766621686227	-8.14950128162712
Fem. mouse muscle	Fem. mouse brain	blue	proper module	149	5	0.769317636612631	0.865532451974847	0.747885252349457	0.301683902619067	0.438982526604854	0.398436278176554	10	10	11	0.597257587945969	0.714681544810083	0.508161836268675	0.0875606548783207	0.159839774751709	0.166788122133867	0.114346368373156	0.172569640747654	0.529236922222775	0.167719826324123	-0.0722669641652272	0.122385193961449	0.0411167221448542	0.0274835744344150	31.4313825465921	25.0458230932542	22.0575394224196	37.8169419999299	75.3663074640286	17.34784958194	14.2386968835530	-225.26872268249	-138.013514300558	-107.393277813507	-312.523931064422	-1235.69010929177	-66.9897697983332	-45.5792143084363	-224.154779330183	-136.899570948251	-106.2793344612	-311.409987712115	-1234.57616593946	-65.8758264460264	-44.4652709561295
Fem. mouse muscle	Fem. mouse brain	brown	proper module	125	9	0.663293394125841	0.807641975210559	0.649626219341681	0.134658850359007	0.221703601901721	0.229324231508235	7	7	7	0.6280768653667	0.78687287563648	0.616239186280738	0.111393414998512	0.189751459825135	0.223430351908625	0.363738042265720	0.402934276407816	0.73646344871714	0.440842049972486	0.114239601159373	0.457334211516803	0.166583636670914	0.53028986019874	23.0854625229384	18.6489999933007	17.4625827750138	27.5219250525761	27.8406313810108	3.81701024331292	3.51145483801129	-121.755240396793	-77.1915821614764	-67.8598810159292	-166.318898632110	-170.155318083982	-4.17044355991263	-3.65202519139738	-120.641297044486	-76.0776388091695	-66.7459376636223	-165.204955279803	-169.041374731675	-3.05650020760580	-2.53808183909054
Fem. mouse muscle	Fem. mouse brain	gold	all-network sample	1000	12	0.241410562245452	0.405135859656254	0.247108097118482	0.0133911402911234	0.111489113041332	0.122872795135681	12	12	9	0.231792622717582	0.172963261068645	0.0854167607495307	0.0119766769452183	0.0939705886729856	0.116614164601993	0.299530644717171	0.465052556887907	0.521761850189372	0.364812297139788	0.491521548025524	0.508040326669879	0.0273901425680233	0.0366498742671837	1.09510733817246	1.10225584541613	0.974413151342109	1.36849694658033	1.08795883092878	-0.644182690850568	-0.619503051213458	-0.864129924420727	-0.869102883568194	-0.782711608454243	-1.06763640302818	-0.85915696527326	-0.130608962675019	-0.135365830652949	0	0	0	0	0	0	0
Fem. mouse muscle	Fem. mouse brain	green	proper module	59	11	0.604307561213611	0.771151314851366	0.588159628120884	0.0904878064525462	0.166785043205048	0.188274561249359	6	6	4	0.662766624557424	0.809015913600238	0.646670734311664	0.130006711835388	0.196577697927362	0.225812275607694	0.361894418400458	0.919881236144147	0.759300236339436	0.83970780299196	-0.0451594191074552	0.252650339571437	0.405710132086243	0.452611343494109	11.1714738526788	11.2994267414208	11.0435209639369	15.0656200296387	10.9354913774041	0.746666454133747	0.965375570284602	-28.5545137246745	-29.1802016742163	-27.9288257751326	-50.8655102319727	-27.4090336094993	-0.642765804580764	-0.776819922481769	-27.4405703723676	-28.0662583219095	-26.8148824228258	-49.7515668796659	-26.2950902571925	0	0
Fem. mouse muscle	Fem. mouse brain	greenyellow	proper module	25	7.5	0.726565032448531	0.837484989180456	0.689778725011817	0.228230642752711	0.323054605758164	0.318496705490315	4	4	4	0.730016479937325	0.849819286622091	0.71085174206771	0.189250955523172	0.257233144711607	0.269988026908447	0.515717824954008	0.897571334802126	0.742288054951817	0.861708301927239	0.227420200168116	0.506107091682208	0.166583636670914	0.230238552528397	11.6482658786657	9.97556440173396	8.78014766199278	13.3209673555974	21.5676832985135	4.56512271085477	3.92413110063718	-31.5347193915997	-23.0110183928394	-18.0881497385051	-40.05842039036	-102.743110375425	-5.60275346389576	-4.36129451171391	-30.4207760392929	-21.8970750405326	-16.9742063861982	-38.9444770380532	-101.629167023118	-4.48881011158893	-3.24735115940708
Fem. mouse muscle	Fem. mouse brain	grey	improper module	1000	13	0.205926963377088	0.378125591234152	0.212304178235715	0.00624324639239177	0.06861531516762	0.0801833270783638	13	13	10	0.223623925124836	0.0704626543268543	0.0515456010797238	0.0101424250014463	0.0724727009536946	0.089707539803981	0.117046525060690	0.178929477081476	0.487207965739717	0.220899095858679	0.207355058997736	0.268134966088556	0.0868146018805387	0.032776014244812	-11.4838157898500	-9.39342943865518	-7.57886744050282	-14.7152540445321	-13.5742021410448	-17.3721409764157	-19.2132077421633	-6.3057153566369e-22	-1.26114307132738e-21	-7.56941490130912e-15	-1.11728000425088e-49	-1.23688305060145e-42	-2.91252361033538e-68	-6.23156236709363e-83	0	0	0	0	0	0	0
Fem. mouse muscle	Fem. mouse brain	magenta	proper module	36	2	0.835290543459003	0.905117385079919	0.814528795381426	0.427888341862488	0.536625117069612	0.506829926391183	9	9	13	0.610754995228532	0.728884680417909	0.519590606172146	0.0983984847994031	0.183326274615260	0.177718063434761	0.269750927541785	0.0255742349875229	0.517915090594586	-0.00798509373224417	0.058547975091678	0.279805860812643	0.0411167221448542	0.0274835744344150	16.6271925448222	13.9027290430215	11.3446414871114	19.3516560466229	44.8259793838623	9.99327147263478	8.27317449753893	-63.2607966461121	-43.5159029860399	-29.4042352658882	-83.0056903061843	-438.379645723037	-23.0885548761031	-16.1856239412879	-62.1468532938053	-42.4019596337330	-28.2902919135813	-81.8917469538775	-437.265702370731	-21.9746115237963	-15.0716805889811
Fem. mouse muscle	Fem. mouse brain	pink	proper module	44	6	0.736302567826993	0.843738468296124	0.706913599801443	0.281076506972425	0.453390525058271	0.445661109773826	4	5	1	0.686201199182054	0.816879100405916	0.659008477924799	0.212151181218011	0.378732299203335	0.393932808089996	0.932131677990528	0.981992785549014	0.64732131379046	0.961132666161923	0.945630708283594	0.925252495943954	0.0668352304455436	0.0607457176889824	16.400339243406	13.6464779509196	11.5310182545193	19.1542005358924	40.5491903544179	10.3414854060593	8.92422738899955	-61.6625999286984	-41.9749524498295	-30.3370132854524	-81.3502474075673	-359.048828781524	-24.6407413086463	-18.6489568528329	-60.5486565763916	-40.8610090975226	-29.2230699331456	-80.2363040552605	-357.934885429217	-23.5267979563395	-17.5350135005261
Fem. mouse muscle	Fem. mouse brain	purple	proper module	27	10	0.638190946052209	0.791770309352287	0.612942737106199	0.101678742236314	0.165752115779924	0.174994814358455	8	8	6	0.622500188824516	0.785685819864739	0.602654039505051	0.081846711384567	0.136818259517413	0.156635795889342	0.480371636816664	0.471206333011423	0.726515526368306	0.436648860412601	0.390515569209107	0.429954462570185	0.405710132086243	0.471075144902814	8.86628949641252	9.05265847282996	8.53339957238054	11.4101321631690	8.67992051999508	0.837894924644727	0.758102140106345	-18.4298249836613	-19.1563650414266	-17.1484089719929	-29.7302963097872	-17.7032849258959	-0.696707026331679	-0.649374233570296	-17.3158816313544	-18.0424216891198	-16.0344656196861	-28.6163529574804	-16.5893415735891	0	0
Fem. mouse muscle	Fem. mouse brain	red	proper module	55	4	0.789068105213217	0.882775967418666	0.77532891190242	0.298641919701773	0.391024861848806	0.371937805168809	11	11	12	0.539590011024461	0.633667255320142	0.393182294398878	0.053975828931067	0.112022284714793	0.123435956400570	0.115017959786569	0.0922510624189172	0.518625357539946	0.0869529517780546	0.0189411303505992	0.0575680758689578	0.122292393535529	0.0507633060164013	20.5032602701412	16.6620991071304	14.4685358169229	24.3444214331519	45.4141063696952	8.93140005169849	7.29797108052318	-96.1933543573797	-61.9079915964552	-47.0188488395777	-130.478717118304	-449.909876256056	-18.6771080830799	-12.8354398528405	-95.0794110050729	-60.7940482441484	-45.9049054872709	-129.364773765997	-448.795932903749	-17.5631647307731	-11.7214965005337
Fem. mouse muscle	Fem. mouse brain	turquoise	proper module	162	3	0.790589294129685	0.882875781107517	0.778206172286336	0.318043007002160	0.438512606691725	0.410221985166466	3	3	6	0.73844390977637	0.851502993032755	0.723693315978254	0.24952423805047	0.404392444478663	0.403587099107167	0.45231059004719	0.415427101754432	0.730002562041043	0.449551776045287	0.191112714535203	0.41691184376506	0.568051116308833	0.549275587970664	32.059568020566	25.2848544257714	21.6257334713634	38.8342816153607	75.7224425840796	16.5763887789231	14.6585456109460	-235.049348527804	-140.630040055662	-103.288744573088	-329.468656999945	-1247.37641689402	-61.2871409377372	-48.2262492872313	-233.935405175497	-139.516096703355	-102.174801220781	-328.354713647638	-1246.26247354171	-60.1731975854303	-47.1123059349244
Fem. mouse muscle	Fem. mouse brain	yellow	proper module	87	1	0.906155353488033	0.949155641468554	0.899789869583308	0.616078599951696	0.688110939382465	0.69337236959635	1	1	5	0.926464865435294	0.96091157710355	0.922485838396625	0.67523781543949	0.737476698972918	0.726577484224053	0.726517188168647	0.757695846753086	0.6323599091922	0.765036787994946	0.581975346977549	0.733230559027247	0.0668352304455436	0.0607457176889824	30.3052270146689	25.2402015905397	20.8254956906098	35.3702524387981	126.206639897868	23.9826504576756	23.0814675551281	-206.875267585379	-140.139371736656	-95.8957152843307	-273.611163434102	-3461.24663243616	-126.675779631526	-117.449257333069	-205.761324233072	-139.025428384349	-94.7817719320239	-272.497220081795	-3460.13268908385	-125.561836279220	-116.335313980762
Fem. mouse muscle	Fem. mouse liver	black	proper module	50	7.5	0.717301995386959	0.842797428965908	0.704569601764429	0.19800869331718	0.303919640479716	0.345107779694116	3	3	1	0.704878172380202	0.835181960599914	0.691487470395385	0.158206402320853	0.224000827217529	0.233693322477444	0.453984117558562	0.977307154306411	0.585047475558278	0.95092240448749	0.435314338704024	0.551296164079097	0.333657558954663	0.359290809898392	15.1822616025934	12.3477625511192	11.2326754646895	18.0167606540677	24.5206643896116	5.49935884747657	6.17428413372385	-53.3721032241781	-34.6013218921888	-28.8510679446562	-72.1428845561674	-132.351939143309	-7.71990592985581	-9.4784440391911	-52.2581598718712	-33.4873785398819	-27.7371245923494	-71.0289412038606	-131.237995791003	-6.60596257754898	-8.36450068688426
Fem. mouse muscle	Fem. mouse liver	blue	proper module	149	5	0.769317636612631	0.865532451974847	0.747885252349457	0.301683902619067	0.438982526604854	0.398436278176554	11	10.5	11	0.564886698807106	0.736708503572724	0.53925049309729	0.0578942889080986	0.107981921040308	0.124479081587822	0.310819804717225	0.129633227712500	0.646788472073484	0.118215760840887	0.117895874601521	0.332361031459011	0.0411167221448542	0.093701962459917	30.6146812354258	24.5331166655726	20.3166819209911	36.6962458052790	71.1452580377854	15.8102726419618	13.1806430929052	-213.431223246441	-132.484799220934	-91.3393263079042	-294.377647271949	-1101.37416333601	-55.8788991765676	-39.2463409100849	-212.317279894135	-131.370855868627	-90.2253829555974	-293.263703919642	-1100.26021998371	-54.7649558242607	-38.1323975577781
Fem. mouse muscle	Fem. mouse liver	brown	proper module	125	9	0.663293394125841	0.807641975210559	0.649626219341681	0.134658850359007	0.221703601901721	0.229324231508235	9	9	8	0.565435342626861	0.746354450709737	0.553555936578626	0.0575696737149154	0.107619645158350	0.120781615639031	0.381357063572693	0.323307539272635	0.72637612528561	0.398391998404098	0.299953222727106	0.455262828716704	0.166583636670914	0.359290809898392	22.2108268403035	17.7177981957630	16.7844810665355	26.7038554848439	26.9050458327532	3.51102545235574	3.163240801781	-113.244446343483	-69.8158151460016	-62.7999871536046	-156.673077540964	-159.018390168439	-3.65132365562498	-3.10784076274923	-112.130502991176	-68.7018717936948	-61.6860438012977	-155.559134188657	-157.904446816133	-2.53738030331814	-1.99389741044239
Fem. mouse muscle	Fem. mouse liver	gold	all-network sample	1000	12	0.223646299983440	0.38743886398795	0.235581641660346	0.0116877845000272	0.110562015470988	0.122704115741093	12	12	11	0.183696974141791	0.0303845910309998	0.076578626142628	0.00525685492552743	0.0880957296678981	0.104936242353524	0.237683034982193	0.111586231005172	0.103469995564367	0.401769662928689	0.305000486599592	0.365283979660945	0.0314963869288319	0.127618704915370	-1.37780051868339	-1.40038519920809	-1.35676811048235	-1.39883292688443	-0.821767267431977	-0.774393640968739	-0.540950649100866	-0.0381923697048719	-0.0365422674094369	-0.039732599601944	-0.0366521398077998	-0.0999633247991826	-0.107543091584461	-0.151361912651716	0	0	0	0	0	0	0
Fem. mouse muscle	Fem. mouse liver	green	proper module	59	11	0.604307561213611	0.771151314851366	0.588159628120884	0.0904878064525462	0.166785043205048	0.188274561249359	4	4.5	3	0.66115463955628	0.807326348224496	0.644014287581251	0.117292327767971	0.172834132915344	0.180865703831032	0.58460142866296	0.935461370035868	0.694710986709533	0.856131423900769	0.501139957937256	0.582569300714264	0.405710132086243	0.469537409857697	11.1828861909276	10.8339879519092	10.7687632731079	15.7705723145542	11.5317844299459	0.891207718398492	1.10681671347982	-28.6330514247473	-26.9252241020525	-26.616677205258	-55.6055631881437	-30.3408787474422	-0.729533421043713	-0.872290882431196	-27.5191080724405	-25.8112807497456	-25.5027338529512	-54.4916198358368	-29.2269353951353	0	0
Fem. mouse muscle	Fem. mouse liver	greenyellow	proper module	25	7.5	0.726565032448531	0.837484989180456	0.689778725011817	0.228230642752711	0.323054605758164	0.318496705490315	5	6	4	0.64122491779891	0.796320719164529	0.619074547915337	0.0896111960072075	0.134948615765754	0.147959102758403	0.213461619397947	0.861343806553753	0.750044631436847	0.819564960206828	0.0855360093446405	0.221684742086532	0.166583636670914	0.291076430495762	10.1638093002917	9.0368294795111	7.84039996983711	11.2907891210723	19.5279844520126	4.42130709846264	3.77019430757715	-24.115474252176	-19.0934449406063	-14.6486738092775	-29.1375035637457	-84.498280382727	-5.30933608916081	-4.08852146174341	-23.0015308998691	-17.9795015882994	-13.5347304569707	-28.0235602114389	-83.3843370304202	-4.19539273685397	-2.97457810943658
Fem. mouse muscle	Fem. mouse liver	grey	improper module	1000	13	0.219043984078818	0.391902662986068	0.221902441670851	0.00750246027359786	0.0711461713172705	0.0819913350362235	13	13	10	0.162716538968819	0.0947809001082895	0.0552174446520692	0.00403384713999246	0.0715589158480908	0.0890514293077786	0.101461083036944	0.234011319735271	0.294838569592949	0.286651828896421	0.133583598865436	0.184704279201302	0.0629969437645697	0.284447643278453	-9.06766581043296	-6.50512572001474	-5.17523486551454	-11.6302059008512	-12.0982534077383	-17.8052309311696	-19.2973638214886	-8.42839975445207e-12	-1.68567995089041e-11	-4.94280262481222e-08	-6.28421233373731e-32	-2.34262984554355e-34	-1.39769473837891e-71	-1.22731694086384e-83	0	0	0	0	0	0	0
Fem. mouse muscle	Fem. mouse liver	magenta	proper module	36	2	0.835290543459003	0.905117385079919	0.814528795381426	0.427888341862488	0.536625117069612	0.506829926391183	10	10.5	10	0.559190324907218	0.744011270017347	0.540969898869855	0.0497016684095453	0.0991668334919333	0.113390665766035	0.350539054912869	0.131508916939548	0.668947612243188	0.0937962482993637	0.249061255107541	0.354659337789660	0.0411167221448542	0.093701962459917	17.1878886970047	14.6408497323312	12.5395268091246	19.7349276616781	46.8714448445307	10.7941751063531	8.95074010123515	-67.1901707896089	-48.1131432812166	-35.6442645781242	-86.2671982980012	-479.127992315391	-26.7366705894328	-18.753123855937	-66.0762274373021	-46.9991999289098	-34.5303212258173	-85.1532549456944	-478.014048963084	-25.6227272371259	-17.6391805036302
Fem. mouse muscle	Fem. mouse liver	pink	proper module	44	6	0.736302567826993	0.843738468296124	0.706913599801443	0.281076506972425	0.453390525058271	0.445661109773826	3	6	2	0.646816376676596	0.788239049412689	0.61227151406107	0.156816666726530	0.313240397151893	0.301840745370474	0.86456134395461	0.97209663133578	0.704079645565209	0.949915502102081	0.882747389823782	0.87855204453911	0.0668352304455436	0.0297244932237263	13.8522697854737	11.6000147515071	10.5022629642489	16.1045248194403	32.2487293102987	9.2652917445555	8.18299408467563	-44.3061003174236	-30.6861251658425	-25.3750285620281	-57.9260754690047	-227.736924507276	-20.0120104928183	-15.8587434949761	-43.1921569651168	-29.5721818135357	-24.2610852097213	-56.8121321166979	-226.622981154969	-18.8980671405115	-14.7448001426692
Fem. mouse muscle	Fem. mouse liver	purple	proper module	27	10	0.638190946052209	0.791770309352287	0.612942737106199	0.101678742236314	0.165752115779924	0.174994814358455	5	2	9	0.713931483215594	0.842867523910951	0.699399009748126	0.149871262395522	0.190707440994343	0.201705643681897	0.347467051858997	0.405884070971174	0.731437253576717	0.382445605160918	0.109878573665974	0.188949557420044	0.405710132086243	0.428825879277887	7.15931123371216	7.30451079636368	6.94331932594756	9.63469190626	7.01411167106063	0.726030903541742	0.65862939470135	-12.3965957878829	-12.8565521734679	-11.7178398990819	-21.544676014972	-11.9366394022979	-0.630951372832636	-0.593345911169909	-11.2826524355761	-11.7426088211611	-10.6038965467750	-20.4307326626652	-10.8226960499911	0	0
Fem. mouse muscle	Fem. mouse liver	red	proper module	55	4	0.789068105213217	0.882775967418666	0.77532891190242	0.298641919701773	0.391024861848806	0.371937805168809	8	6	13	0.702296487938993	0.77356868043994	0.59180609442499	0.150803197144053	0.211775062525567	0.224494647661844	0.385361155649621	0.0318335409469728	0.44710024328089	0.0538236944517074	0.0172979064026078	0.357848535381802	0.122292393535529	0.566818565036381	18.5376444938766	15.075951949476	13.2729602810469	21.9993370382773	41.8139582320058	8.60130820147896	7.05233357563883	-78.8843761094032	-50.9334294609604	-39.7796385171622	-106.835322757846	-381.682437738201	-17.4044347545808	-12.0556609923498	-77.7704327570964	-49.8194861086535	-38.6656951648554	-105.721379405539	-380.568494385894	-16.290491402274	-10.941717640043
Fem. mouse muscle	Fem. mouse liver	turquoise	proper module	162	3	0.790589294129685	0.882875781107517	0.778206172286336	0.318043007002160	0.438512606691725	0.410221985166466	7	7	6	0.611846777569756	0.775137539876958	0.598754939671295	0.0930995176877668	0.182511615353372	0.188507866660289	0.591253272180314	0.544146701164815	0.767446622110293	0.515769222759303	0.360627769690635	0.553149725845318	0.568051116308833	0.428825879277887	36.617573744202	28.2233514746313	23.2864770547512	45.0117960137726	88.816006724016	16.5422724699577	14.4952771245757	-308.413438128450	-174.820520282261	-119.51725679866	-442.006355974638	-1715.26653645518	-61.0409008620594	-47.1878304102884	-307.299494776143	-173.706576929955	-118.403313446353	-440.892412622331	-1714.15259310287	-59.9269575097526	-46.0738870579816
Fem. mouse muscle	Fem. mouse liver	yellow	proper module	87	1	0.906155353488033	0.949155641468554	0.899789869583308	0.616078599951696	0.688110939382465	0.69337236959635	1	1	5	0.88290701406519	0.936882547505272	0.876367655475711	0.518083695761416	0.586152500490514	0.564096842049484	0.620366888265488	0.742025166508065	0.652767977496912	0.698700436220245	0.852077118089265	0.652271406567809	0.0668352304455436	0.0297244932237263	30.2138350283760	24.190885189171	19.8127188849972	36.2367848675809	123.914879440006	24.6093756361676	23.3604485529481	-207.976709359274	-128.857812921749	-86.9369429655058	-287.095605796799	-3336.76583558844	-133.299914082345	-120.267905054222	-206.862766006967	-127.743869569442	-85.822999613199	-285.981662444492	-3335.65189223613	-132.185970730038	-119.153961701915
Fem. mouse muscle	Fem. mouse adipose	black	proper module	50	7.5	0.717301995386959	0.842797428965908	0.704569601764429	0.19800869331718	0.303919640479716	0.345107779694116	4	4.5	1	0.704808270264776	0.831490207749901	0.685500166699053	0.192261028288022	0.302661675633148	0.325424848526896	0.806278305886886	0.980795098706738	0.703128603318794	0.95719583855763	0.482823528633168	0.774625888785092	0.333657558954663	0.439834296970871	16.7905775385537	13.8569236850037	12.2969590889567	19.7242313921036	28.1066560808207	5.53579773109624	6.1274099680851	-64.7068431471536	-43.238372676384	-34.3276777747307	-86.1753136179232	-173.391318330574	-7.80992762481904	-9.35007587944782	-63.5928997948467	-42.1244293240771	-33.2137344224239	-85.0613702656164	-172.277374978267	-6.6959842725122	-8.23613252714098
Fem. mouse muscle	Fem. mouse adipose	blue	proper module	149	5	0.769317636612631	0.865532451974847	0.747885252349457	0.301683902619067	0.438982526604854	0.398436278176554	6	6	5	0.669578703726289	0.807609869779766	0.649774731728796	0.155501792315676	0.263117921169601	0.263196138934844	0.261581011587765	0.58384695947877	0.589352823446518	0.563200526948999	-0.0596518662166309	0.230646014299276	0.0411167221448542	0.354979205083706	32.7709384188258	26.5517220730474	22.6138306561335	38.9901547646041	85.0133096608653	17.800068811723	14.8098615197993	-243.507918824946	-154.911286538120	-112.800224189107	-332.104551111773	-1571.70881781404	-70.4523354293571	-49.1989372015157	-242.393975472640	-153.797343185813	-111.686280836800	-330.990607759466	-1570.59487446174	-69.3383920770503	-48.0849938492089
Fem. mouse muscle	Fem. mouse adipose	brown	proper module	125	9	0.663293394125841	0.807641975210559	0.649626219341681	0.134658850359007	0.221703601901721	0.229324231508235	10	10	7	0.59585742762891	0.765529166840413	0.58291592915457	0.0818117933465417	0.143171354900140	0.170854425535607	0.565190079025474	0.473001138488948	0.743238090229398	0.493787505737596	0.459159131120767	0.568749550365757	0.166583636670914	0.213652574128061	24.6778117611196	19.0333325467885	17.1487563456543	30.3222909754507	31.1347467912280	3.66640814194983	3.19311736447837	-140.940354198795	-80.3452373575205	-65.493413794423	-201.535471040069	-212.38933679455	-3.91012804215583	-3.15259476919099	-139.826410846488	-79.2312940052137	-64.3794704421161	-200.421527687762	-211.275393442243	-2.79618468984900	-2.03865141688415
Fem. mouse muscle	Fem. mouse adipose	gold	all-network sample	1000	12	0.241871655280015	0.407373816796068	0.245929992718132	0.0132339044724242	0.116310365239348	0.126806725174661	12	12	11	0.182220354377799	0.0816816221457462	0.0804599042527165	0.00687295669831724	0.0897313219903545	0.112354350796650	0.386630282095274	0.351782621355668	0.409157779572478	0.39242627452432	0.53020632818707	0.595874825134306	0.0259169900929224	0.247561645791842	1.20813120892592	1.20617087430481	1.3079300040652	1.21009154354702	0.967423704962354	0.308676729018174	0.317249989849417	-0.945010953875184	-0.94356853671868	-1.02023077484650	-0.946453371031687	-0.778152642896741	-0.42160869080812	-0.425358877873474	0	0	0	0	0	0	0
Fem. mouse muscle	Fem. mouse adipose	green	proper module	59	11	0.604307561213611	0.771151314851366	0.588159628120884	0.0904878064525462	0.166785043205048	0.188274561249359	8	8	3	0.638893578028816	0.795134921600743	0.624245920628261	0.103800933762469	0.162172318617159	0.184925319350749	0.34981779262432	0.92088580027636	0.694190778682504	0.861557115417827	-0.0581344149168861	0.340320035881156	0.405710132086243	0.406659756724119	11.1577094757601	10.9627859331617	11.3199072275347	15.6250889456515	10.9955117239855	0.897946790537171	1.11979315699082	-28.4893879460649	-27.5398886100824	-29.2815708240191	-54.6097401214578	-27.6972050681106	-0.733751932166478	-0.881401468433215	-27.375444593758	-26.4259452577755	-28.1676274717122	-53.4957967691509	-26.5832617158038	0	0
Fem. mouse muscle	Fem. mouse adipose	greenyellow	proper module	25	7.5	0.726565032448531	0.837484989180456	0.689778725011817	0.228230642752711	0.323054605758164	0.318496705490315	3	3.5	2	0.734549126179546	0.85249139940579	0.715567526953536	0.194928255544877	0.265237150560914	0.271754454511665	0.631527822301351	0.930820719352325	0.663415721117558	0.901639342592552	0.422218925164053	0.586270817400013	0.166583636670914	0.213652574128061	12.5603819434419	10.5402890666174	9.46409778503727	14.5804748202665	23.1147869871777	5.12094325851739	4.47569488481542	-36.6392956430542	-25.5503249288802	-20.8295825587938	-47.7282663572283	-117.784121674783	-6.81814052611256	-5.41928487667708	-35.5253522907474	-24.4363815765734	-19.715639206487	-46.6143230049214	-116.670178322476	-5.70419717380573	-4.30534152437024
Fem. mouse muscle	Fem. mouse adipose	grey	improper module	1000	13	0.216483066070805	0.386727422720395	0.217645761530094	0.0074053776121044	0.0712657327656253	0.0811319921238111	13	13	13	0.177378415445577	0.0171424733186309	0.0695804280330698	0.00503124500763778	0.0705642736481626	0.0875431794864455	0.105074650183402	0.0128128947702111	0.236523186548853	0.340206144111738	0.169421745241293	0.246940461732902	0.066020034623443	0.212359766992415	-10.2592974806555	-7.40299085424056	-5.87249373913374	-13.1156041070704	-14.1565035722903	-17.9666853136693	-19.6759929775825	-1.44566778306989e-14	-2.89133556613979e-14	-9.32186886392445e-10	-5.82036730308774e-40	-3.69708022263041e-46	-7.71569649508353e-73	-7.52037858698351e-87	0	0	0	0	0	0	0
Fem. mouse muscle	Fem. mouse adipose	magenta	proper module	36	2	0.835290543459003	0.905117385079919	0.814528795381426	0.427888341862488	0.536625117069612	0.506829926391183	7	6.5	9	0.666802057032035	0.808780986863477	0.644690203464875	0.138728624513369	0.238615135493687	0.237533399317444	0.584169237491366	0.451826017342633	0.610116899314365	0.401655426282742	0.431546621544120	0.580833566007535	0.0411167221448542	0.482032240521015	17.2212731323871	14.3541260963915	11.9840983406768	20.0884201683826	48.2195972407503	12.6096135522889	10.6183087271297	-67.8155387539918	-46.2993702884682	-32.6670538969555	-89.3317072195153	-506.977968483097	-36.0294038752676	-25.9119366811867	-66.701595401685	-45.1854269361614	-31.5531105446486	-88.2177638672085	-505.86402513079	-34.9154605229608	-24.7979933288799
Fem. mouse muscle	Fem. mouse adipose	pink	proper module	44	6	0.736302567826993	0.843738468296124	0.706913599801443	0.281076506972425	0.453390525058271	0.445661109773826	8	11	4	0.446417360889922	0.452343276090836	0.339347221890806	0.112335584664698	0.292037131666512	0.312919514788118	0.856446631139699	0.496991464198586	0.129063494612440	0.623676900678297	0.789410413731699	0.738912283848574	0.0668352304455436	0.554947492050079	15.3482956427425	13.3906500893942	11.5440716666245	17.3059411960909	38.9569133480433	10.8660841826847	9.62272730953997	-53.5691063959437	-40.4648460919432	-30.4029041495649	-66.6733666999442	-331.541537267961	-27.0777288614362	-21.4941151217870	-52.4551630436369	-39.3509027396364	-29.2889607972580	-65.5594233476373	-330.427593915654	-25.9637855091294	-20.3801717694801
Fem. mouse muscle	Fem. mouse adipose	purple	proper module	27	10	0.638190946052209	0.791770309352287	0.612942737106199	0.101678742236314	0.165752115779924	0.174994814358455	9	9	10	0.630327406387073	0.790968158515508	0.611372791104197	0.0814290271598591	0.127863840993193	0.140447425547885	0.415671381292279	0.41072187906162	0.498664516194506	0.39659401500466	0.325284615153405	0.343476164034064	0.405710132086243	0.329532706896725	8.24327834051406	8.02829364101945	7.45662770652883	10.4699975680151	8.45826304000868	0.905441708681383	0.827556874282783	-16.0867722562326	-15.3061074202256	-13.3527879555517	-25.2267766985135	-16.8674370922396	-0.738461854380988	-0.69045339966153	-14.9728289039258	-14.1921640679188	-12.2388446032448	-24.1128333462067	-15.7534937399327	0	0
Fem. mouse muscle	Fem. mouse adipose	red	proper module	55	4	0.789068105213217	0.882775967418666	0.77532891190242	0.298641919701773	0.391024861848806	0.371937805168809	7	5	12	0.760087308397998	0.803284041662594	0.639217661321686	0.242041902156211	0.323234469456068	0.32630983945534	0.302329232069014	0.0368732737251012	0.611950885720988	0.06542276212789	-0.0322758171339729	0.254448754654634	0.122292393535529	0.354979205083706	19.5890817630450	15.8610693913323	13.8715150651635	23.3170941347576	40.1714216345632	8.78803830724472	7.39244814356064	-88.0286466707733	-56.2296281338919	-43.3266820590476	-119.827665207655	-352.423141117185	-18.1186322365742	-13.1422161758237	-86.9147033184665	-55.1156847815851	-42.2127387067408	-118.713721855348	-351.309197764878	-17.0046888842674	-12.0282728235169
Fem. mouse muscle	Fem. mouse adipose	turquoise	proper module	162	3	0.790589294129685	0.882875781107517	0.778206172286336	0.318043007002160	0.438512606691725	0.410221985166466	3	2	5	0.74867236605406	0.857900215741936	0.734595248339868	0.254152051837851	0.375242866108906	0.372162002862333	0.660975945899134	0.555986790046038	0.598867095259464	0.552806323551016	0.230256471288752	0.659101646854835	0.568051116308833	0.329532706896725	33.1658216927139	27.4303351649263	23.4839109874111	38.9013082205015	85.6858880139369	18.7640727401216	16.0030935594305	-247.912677923147	-165.224537193700	-121.526061153497	-330.600818652595	-1596.64260677594	-78.1291064055748	-57.2161654559079	-246.798734570840	-164.110593841393	-120.412117801191	-329.486875300288	-1595.52866342363	-77.015163053268	-56.1022221036011
Fem. mouse muscle	Fem. mouse adipose	yellow	proper module	87	1	0.906155353488033	0.949155641468554	0.899789869583308	0.616078599951696	0.688110939382465	0.69337236959635	1	1	8	0.834082514616989	0.907113769790357	0.821032337304626	0.432017727558183	0.560341440435437	0.541917752077134	0.452779647488488	0.46314318237351	0.702448529610086	0.471609733731406	0.358582140547179	0.478816764374453	0.0668352304455436	0.462337813717895	30.4690304000266	24.0218844771637	18.9705294874493	36.9161763228895	119.656752868628	23.7635413117560	22.7749033706044	-212.490616994544	-127.085464556178	-79.8255317286251	-297.89576943291	-3111.53447095047	-124.400093977985	-114.390833594355	-211.376673642237	-125.971521203871	-78.7115883763183	-296.781826080603	-3110.42052759816	-123.286150625678	-113.276890242048
Fem. mouse liver	Fem. mouse brain	black	proper module	50	3.5	0.704878172380202	0.835181960599914	0.691487470395385	0.158206402320853	0.224000827217529	0.233693322477444	2	2	1	0.750808286464667	0.861827230304375	0.73765092586776	0.239108753623429	0.331417509996364	0.363108260306385	0.589648288894372	0.979273878782536	0.748774330825811	0.96658615235537	0.619548349591136	0.652402844831967	0.359290809898392	0.437810300287576	26.0154439409082	20.7980819145862	15.3862386097089	31.2328059672301	58.1372297742983	5.92164503972918	5.87963048214761	-154.683038662038	-95.6473679251172	-52.9946806736758	-213.718709398960	-736.107772301904	-8.79759749316237	-8.68699446386913	-153.569095309732	-94.5334245728104	-51.8807373213689	-212.604766046653	-734.993828949598	-7.68365414085553	-7.5730511115623
Fem. mouse liver	Fem. mouse brain	blue	proper module	149	9.5	0.564886698807106	0.746144814922092	0.55388018051144	0.0578942889080986	0.107981921040308	0.124479081587822	10	9.5	12	0.597257587945969	0.72483301924235	0.521979144895325	0.0875606548783207	0.159839774751709	0.166788122133867	0.193721562516525	0.0896187629912076	0.465498155400735	0.140298157155189	0.0869473687946743	0.246033283466053	0.093701962459917	0.0274835744344150	30.4966367883433	25.4442870508505	21.7448769264077	38.3400606315213	35.5489865258361	0.560398585844017	0.986388319835664	-209.377430740613	-142.389022332642	-104.413190868857	-321.180850103721	-276.365839148584	-0.54120538310447	-0.790561939458872	-208.263487388306	-141.275078980335	-103.299247516550	-320.066906751414	-275.251895796277	0	0
Fem. mouse liver	Fem. mouse brain	brown	proper module	125	9.5	0.565435342626861	0.746354450709737	0.553555936578626	0.0575696737149154	0.107619645158350	0.120781615639031	7	7	7	0.6280768653667	0.78687287563648	0.616239186280738	0.111393414998512	0.189751459825135	0.223430351908625	0.462588394677132	0.499093772368858	0.852559479601223	0.527621874048173	0.319562316563384	0.496508755490081	0.359290809898392	0.53028986019874	29.3033566152924	24.3619433286781	21.4901615586224	37.8468952497195	34.2447699019068	0.62933789205926	0.883716855414296	-193.623948757539	-130.664348044017	-102.016733322426	-313.016412126259	-256.583549471061	-0.57746935917371	-0.724862537331517	-192.510005405232	-129.550404691710	-100.902789970120	-311.902468773952	-255.469606118754	0	0
Fem. mouse liver	Fem. mouse brain	gold	all-network sample	1000	12	0.181943290140768	0.363878220685931	0.205739962284406	0.00538550047348696	0.0886370960182594	0.104090715264021	12	12	9	0.238868742055494	0.105921579509203	0.0939778567644664	0.0132506909815441	0.100147360603784	0.123091979504204	0.420973294629691	0.291612949093251	0.294940125480385	0.398945258975917	0.448078198007337	0.48020933883736	0.127704834647684	0.0461482239495585	0.510605528713461	0.66809708551301	0.930066977708658	-0.0250567977186655	0.353113971913912	0.753685132451612	0.068183685449787	-0.519913688925558	-0.598537747152087	-0.754072474271246	-0.29243393685147	-0.441289630699028	-0.646816563022756	-0.325304430530267	0	0	0	0	0	0	0
Fem. mouse liver	Fem. mouse brain	green	proper module	59	5	0.66115463955628	0.807326348224496	0.6458846304518	0.117292327767971	0.172834132915344	0.180865703831032	6	6	4	0.662766624557424	0.809015913600238	0.648726637874101	0.130006711835388	0.196577697927362	0.225812275607694	0.343846563821591	0.922700273813544	0.794231860934067	0.875259495258567	-0.0494866751823731	0.232641164859439	0.469537409857697	0.452611343494109	25.2723873695234	20.6782725104552	15.2504063056521	29.8665022285916	45.0795389384337	3.79770933314027	3.73410594307211	-145.068818072531	-94.5658099156363	-52.0872152394413	-195.571826229425	-443.332269036962	-4.13655986324695	-4.02598785116941	-143.954874720224	-93.4518665633295	-50.9732718871344	-194.457882877118	-442.218325684655	-3.02261651094011	-2.91204449886258
Fem. mouse liver	Fem. mouse brain	greenyellow	proper module	25	6.5	0.64122491779891	0.796320719164529	0.619074547915337	0.0896111960072075	0.134948615765754	0.147959102758403	4	4	3	0.730016479937325	0.849819286622091	0.71085174206771	0.189250955523172	0.257233144711607	0.269988026908447	0.518411817756234	0.963087406198613	0.710192480827335	0.925662797003016	0.626505847016281	0.565922307499943	0.291076430495762	0.230238552528397	15.4383657806605	13.1551762593454	10.0378367462851	17.7215553019756	20.0316940668496	1.90374692036627	2.12481561067863	-54.472345807012	-39.0998719337591	-23.2842961460904	-69.8448196802648	-88.8362889295967	-1.54558848898825	-1.77466484595349	-53.3584024547051	-37.9859285814523	-22.1703527937835	-68.730876327958	-87.7223455772899	-0.43164513668141	-0.660721493646657
Fem. mouse liver	Fem. mouse brain	grey	improper module	1000	13	0.159573863676284	0.337764437858599	0.192233945045422	0.00396072286897303	0.0705852712296813	0.0885082274393632	13	13	10	0.223276309693565	0.0784761642480588	0.0643320573263403	0.0106191388026303	0.0777644935593608	0.0959216695936339	0.107300535841682	0.190138284838882	0.301536492941952	0.283214969507375	0.222969371979886	0.293982612321559	0.310340779443868	0.0335697297478594	-8.58747235290967	-7.20748784053748	-7.22266073466052	-9.95228397115882	-11.4900222754760	-9.64905760966729	-9.70363526293882	-5.53509299797161e-14	-1.23759872201699e-13	-1.10701859954080e-13	-5.35182658047079e-24	-3.21538049580602e-31	-1.07725699128963e-22	-6.3177616597696e-23	0	0	0	0	0	0	0
Fem. mouse liver	Fem. mouse brain	magenta	proper module	36	11	0.559190324907218	0.744011270017347	0.540969898869855	0.0497016684095453	0.0991668334919333	0.113390665766035	9	9	13	0.610754995228532	0.728884680417909	0.519590606172146	0.0983984847994031	0.183326274615260	0.177718063434761	0.467414155852662	0.0342473377391841	0.489298869208363	0.06708966588245	0.243579732129476	0.368500438361343	0.093701962459917	0.0274835744344150	13.3990695952604	13.3733570145405	10.8666709666513	17.8136652847775	13.4247821759802	0.638386173323571	0.966717418717836	-40.5142378086285	-40.3637882816416	-27.0805210874222	-70.5578122689117	-40.6646873356155	-0.582343725823704	-0.777692898712263	-39.4002944563217	-39.2498449293347	-25.9665777351153	-69.4438689166049	-39.5507439833087	0	0
Fem. mouse liver	Fem. mouse brain	pink	proper module	44	6.5	0.646816376676596	0.788239049412689	0.613781119775394	0.156816666726530	0.313240397151893	0.301840745370474	4	5	2	0.686201199182054	0.816879100405916	0.661419797863965	0.212151181218011	0.378732299203335	0.393932808089996	0.906775058882715	0.971345941917102	0.670191146714622	0.945500224975232	0.905177141339814	0.918189107727036	0.0297244932237263	0.0607457176889824	20.4662080915138	17.8438977286623	13.0312477644855	23.0885184543653	53.7458115703506	9.68837983973226	8.62524832145185	-94.1563558845111	-70.7926321864015	-38.391112075732	-117.520079582621	-629.383767508982	-21.7723121793611	-17.4951640978017	-93.0424125322043	-69.6786888340946	-37.2771687234252	-116.406136230314	-628.269824156675	-20.6583688270543	-16.3812207454949
Fem. mouse liver	Fem. mouse brain	purple	proper module	27	2	0.713931483215594	0.842867523910951	0.699399009748126	0.149871262395522	0.190707440994343	0.201705643681897	8	8	6	0.622500188824516	0.785685819864739	0.602654039505051	0.081846711384567	0.136818259517413	0.156635795889342	0.520638185212262	0.59144139539601	0.830297857279268	0.526539645078986	-0.0572504840787453	0.164569852183434	0.428825879277887	0.471075144902814	19.3387900609895	16.2238521668569	12.5612113628981	22.4537279551221	41.635429574009	4.13903127147212	4.22937582407253	-84.9986378412563	-58.7669375603328	-35.7631985899318	-111.230338122180	-378.445498758331	-4.75848413502082	-4.93118248808151	-83.8846944889495	-57.652994208026	-34.649255237625	-110.116394769873	-377.331555406024	-3.64454078271398	-3.81723913577467
Fem. mouse liver	Fem. mouse brain	red	proper module	55	3.5	0.702296487938993	0.835419263121642	0.692387847327076	0.150803197144053	0.211775062525567	0.224494647661844	11	11	11	0.539590011024461	0.676417447072147	0.450355181321507	0.053975828931067	0.112022284714793	0.123435956400570	-0.0442429544498355	0.139832213085249	0.350876002956857	0.190491539543010	0.194940356519332	0.00883413510981144	0.566818565036381	0.0507633060164013	28.6011655320682	23.7876339822038	17.5107666781486	33.4146970819325	65.6805581719174	5.78329963501792	5.79929123419813	-184.513365056506	-124.649303956039	-68.2269962095963	-244.377426156972	-938.975867009259	-8.43622579717092	-8.47758323513224	-183.399421704199	-123.535360603732	-67.1130528572895	-243.263482804665	-937.861923656952	-7.32228244486409	-7.3636398828254
Fem. mouse liver	Fem. mouse brain	turquoise	proper module	162	8	0.611846777569756	0.775137539876958	0.598754939671295	0.0930995176877668	0.182511615353372	0.188507866660289	3	3	8	0.73844390977637	0.851502993032755	0.723693315978254	0.24952423805047	0.404392444478663	0.403587099107167	0.543193171324268	0.485816575205381	0.763193615562533	0.487972139388562	0.493975152971893	0.461826943886341	0.428825879277887	0.549275587970664	40.3377801427399	33.2479549826872	25.5189966640959	47.4276053027925	68.893317661596	6.65676321254929	6.29113770798255	-366.241524410654	-241.961563699035	-143.217068407206	-490.521485122273	-1032.88096702599	-10.8539904645875	-9.80251598885957	-365.127581058347	-240.847620346729	-142.103125054899	-489.407541769966	-1031.76702367368	-9.74004711228069	-8.68857263655274
Fem. mouse liver	Fem. mouse brain	yellow	proper module	87	1	0.88290701406519	0.936882547505272	0.876367655475711	0.518083695761416	0.586152500490514	0.564096842049484	1	1	5	0.926464865435294	0.96091157710355	0.922485838396625	0.67523781543949	0.737476698972918	0.726577484224053	0.783038063432764	0.866534672238488	0.588582498265646	0.825789838237918	0.806820739932758	0.768712587804775	0.0297244932237263	0.0607457176889824	47.0488811174728	39.4940206787581	24.3078802511145	54.6037415561876	259.969679183838	28.2531495878278	25.9520744823104	-495.136583997896	-340.697316674679	-130.092019831625	-649.575851321112	-14678.5439846048	-175.186413033653	-148.064779613754	-494.022640645589	-339.583373322373	-128.978076479318	-648.461907968805	-14677.4300412525	-174.072469681346	-146.950836261448
Fem. mouse liver	Fem. mouse muscle	black	proper module	50	3.5	0.704878172380202	0.835181960599914	0.691487470395385	0.158206402320853	0.224000827217529	0.233693322477444	7	7.5	1	0.717301995386959	0.842797428965908	0.704569601764429	0.19800869331718	0.303919640479716	0.345107779694116	0.453984117558562	0.977307154306411	0.579908896409648	0.95092240448749	0.435314338704024	0.551296164079097	0.359290809898392	0.333657558954663	27.2783118136803	24.0104803913217	17.0295713032617	30.5461432360390	51.8762729590165	5.79009046685819	5.80600586122326	-165.731859783322	-126.966313335875	-64.6058461261227	-204.49740623077	-586.489517135608	-8.45377500978446	-8.49498085245116	-164.617916431016	-125.852369983568	-63.4919027738159	-203.383462878463	-585.375573783301	-7.33983165747762	-7.38103750014432
Fem. mouse liver	Fem. mouse muscle	blue	proper module	149	9.5	0.564886698807106	0.746144814922092	0.55388018051144	0.0578942889080986	0.107981921040308	0.124479081587822	5	4	11	0.769317636612631	0.85672524519016	0.731393836744031	0.301683902619067	0.438982526604854	0.398436278176554	0.310819804717225	0.129633227712500	0.648044479468912	0.118215760840887	0.117895874601521	0.332361031459011	0.093701962459917	0.0411167221448542	33.3124246713294	26.2187266872124	21.7521117946859	40.4061226554464	40.8264562363266	0.663885777612613	1.12574763417172	-253.811158913781	-151.090041151576	-104.481669884514	-356.532276675986	-363.951210686970	-0.596224737530378	-0.885601953882978	-252.697215561475	-149.976097799270	-103.367726532208	-355.418333323680	-362.837267334663	0	0
Fem. mouse liver	Fem. mouse muscle	brown	proper module	125	9.5	0.565435342626861	0.746354450709737	0.553555936578626	0.0575696737149154	0.107619645158350	0.120781615639031	9	9	8	0.663293394125841	0.807641975210559	0.649626219341681	0.134658850359007	0.221703601901721	0.229324231508235	0.381357063572693	0.323307539272635	0.734141799923014	0.398391998404098	0.299953222727106	0.455262828716704	0.359290809898392	0.166583636670914	28.6131212465396	23.3404075079054	19.0028960151598	33.8858349851737	34.6871913362474	0.560446102355021	0.78214554477785	-185.666531228027	-120.064298188706	-80.0931567259865	-251.268764267349	-263.21144945537	-0.541229848734695	-0.663411154736871	-184.552587875720	-118.950354836399	-78.9792133736796	-250.154820915042	-262.097506103063	0	0
Fem. mouse liver	Fem. mouse muscle	gold	all-network sample	1000	12	0.190442755501796	0.371039884278069	0.209820317342439	0.00563396745670628	0.0848935513163049	0.104139904803390	12	12	12	0.226253880427703	0.0406115554735888	0.0931910810808848	0.0119653929329334	0.111070074373641	0.123593666558298	0.196756501760550	0.116630367032134	0.110991192224404	0.411728967473777	0.221082392973717	0.33396284781909	0.126055474101478	0.0297610176718688	1.91414648078819	2.60151834388867	2.28678753504775	1.54150542652862	1.43789193589961	-0.203146916618896	0.143136611417503	-1.58247858098650	-2.33342539004675	-1.95451609980488	-1.21044106216812	-1.12359531976941	-0.236205332947285	-0.353506928642688	-0.468535228679662	-1.21948203773991	-0.840572747498044	-0.0964977098612796	-0.0096519674625779	0	0
Fem. mouse liver	Fem. mouse muscle	green	proper module	59	5	0.66115463955628	0.807326348224496	0.6458846304518	0.117292327767971	0.172834132915344	0.180865703831032	11	11	3	0.604307561213611	0.771151314851366	0.587958454559408	0.0904878064525462	0.166785043205048	0.188274561249359	0.58460142866296	0.935461370035868	0.688860092105139	0.856131423900769	0.501139957937256	0.582569300714264	0.469537409857697	0.405710132086243	24.3044203062015	20.5213898801985	16.0917205989663	28.0874507322044	50.6470171681953	4.15758336374911	4.12278147326054	-133.157827570197	-93.1589841731892	-57.8362141753937	-173.156670967205	-559.11261923479	-4.79367084875814	-4.72778141926598	-132.04388421789	-92.0450408208824	-56.7222708230869	-172.042727614898	-557.998675882483	-3.6797274964513	-3.61383806695914
Fem. mouse liver	Fem. mouse muscle	greenyellow	proper module	25	6.5	0.64122491779891	0.796320719164529	0.619074547915337	0.0896111960072075	0.134948615765754	0.147959102758403	7	7.5	4	0.726565032448531	0.837484989180456	0.689778725011817	0.228230642752711	0.323054605758164	0.318496705490315	0.213461619397947	0.861343806553753	0.757258521455929	0.819564960206828	0.0855360093446405	0.221684742086532	0.291076430495762	0.166583636670914	16.470167882877	14.6198961521114	10.5470338001011	18.3204396136427	27.0665327045185	2.23718246934429	2.49836799150673	-61.2628381844514	-47.9793902174338	-25.5814824567448	-74.5462861514689	-160.913572476275	-1.89834885514041	-2.20493164940930	-60.1488948321445	-46.865446865127	-24.467539104438	-73.432342799162	-159.799629123969	-0.78440550283357	-1.09098829710247
Fem. mouse liver	Fem. mouse muscle	grey	improper module	1000	13	0.164993920087091	0.343688276007097	0.195446371217034	0.00416099820364034	0.0717995830485151	0.0903187027508216	13	13	10	0.217490865967098	0.0900039398897034	0.0599315212271916	0.00701110945004499	0.0695035445841411	0.0787613449775015	0.0419078545383416	0.187194451679606	0.261964855095158	0.285492606021094	0.0314623070625173	0.126655044160994	0.244323302389212	0.0559663622306938	-8.2120460618994	-6.86844409219716	-6.6720009649822	-9.55564803160165	-10.5077718103274	-8.46611616805387	-8.54895501009645	-7.0470686004696e-13	-1.40941371982724e-12	-5.47946980442181e-12	-2.6668477752973e-22	-1.72742462963555e-26	-5.5092671683469e-18	-2.69714065725241e-18	0	0	0	0	0	0	0
Fem. mouse liver	Fem. mouse muscle	magenta	proper module	36	11	0.559190324907218	0.744011270017347	0.540969898869855	0.0497016684095453	0.0991668334919333	0.113390665766035	2	2	10	0.835290543459003	0.905117385079919	0.814528795381426	0.427888341862488	0.536625117069612	0.506829926391183	0.350539054912869	0.131508916939548	0.670058629878126	0.0937962482993637	0.249061255107541	0.354659337789660	0.093701962459917	0.0411167221448542	14.2155461359691	14.0056950553269	11.0670532644443	19.3354754022789	14.4253972166113	0.718656986567395	1.06481366728450	-45.4449881486223	-44.1430739600717	-28.0427201341221	-82.8693985213683	-46.746902337173	-0.6267639686471	-0.843208239954062	-44.3310447963155	-43.0291306077648	-26.9287767818153	-81.7554551690615	-45.6329589848661	0	0
Fem. mouse liver	Fem. mouse muscle	pink	proper module	44	6.5	0.646816376676596	0.788239049412689	0.613781119775394	0.156816666726530	0.313240397151893	0.301840745370474	5	6	2	0.736302567826993	0.843738468296124	0.706421480181931	0.281076506972425	0.453390525058271	0.445661109773826	0.86456134395461	0.97209663133578	0.712431942260028	0.949915502102081	0.882747389823782	0.87855204453911	0.0297244932237263	0.0668352304455436	22.4152405982911	19.2357526248827	14.1364169120130	25.5947285716994	55.1069006734313	9.51246190517539	8.43410670229094	-113.045419229975	-82.0319231076305	-44.9459077834855	-144.058915352319	-661.566774690657	-21.0310440157904	-16.7776189796587	-111.931475877668	-80.9179797553237	-43.8319644311787	-142.944972000013	-660.45283133835	-19.9171006634836	-15.6636756273518
Fem. mouse liver	Fem. mouse muscle	purple	proper module	27	2	0.713931483215594	0.842867523910951	0.699399009748126	0.149871262395522	0.190707440994343	0.201705643681897	10	10	9	0.638190946052209	0.791770309352287	0.612942737106199	0.101678742236314	0.165752115779924	0.174994814358455	0.347467051858997	0.405884070971174	0.72393871676385	0.382445605160918	0.109878573665974	0.188949557420044	0.428825879277887	0.405710132086243	19.2651455228672	16.0597171309262	11.6439153695307	22.4705739148083	35.3145922811030	3.51601251878703	3.60900579967581	-84.5034594618593	-57.6119208645823	-30.9093242433248	-111.394998059136	-272.756151743571	-3.65947624462562	-3.81336464892224	-83.3895161095525	-56.4979775122755	-29.7953808910179	-110.281054706829	-271.642208391264	-2.54553289231878	-2.69942129661541
Fem. mouse liver	Fem. mouse muscle	red	proper module	55	3.5	0.702296487938993	0.835419263121642	0.692387847327076	0.150803197144053	0.211775062525567	0.224494647661844	6	5	13	0.789068105213217	0.84362287893534	0.707955971408887	0.298641919701773	0.391024861848806	0.371937805168809	0.385361155649621	0.0318335409469728	0.441034169920236	0.0538236944517074	0.0172979064026078	0.357848535381802	0.566818565036381	0.122292393535529	26.032764652906	21.9177347818879	15.6021303245907	30.1477945239241	52.8035514064019	5.15113199602829	5.28035255618627	-152.648595174578	-106.055517908240	-54.4534264421462	-199.241672440917	-607.575112049249	-6.887866290542	-7.19065733005827	-151.534651822272	-104.941574555933	-53.3394830898393	-198.12772908861	-606.461168696943	-5.77392293823517	-6.07671397775143
Fem. mouse liver	Fem. mouse muscle	turquoise	proper module	162	8	0.611846777569756	0.775137539876958	0.598754939671295	0.0930995176877668	0.182511615353372	0.188507866660289	3	3	6	0.790589294129685	0.882875781107517	0.778206172286336	0.318043007002160	0.438512606691725	0.410221985166466	0.591253272180314	0.544146701164815	0.781004697720813	0.515769222759303	0.360627769690635	0.553149725845318	0.428825879277887	0.568051116308833	36.6424591215603	28.1151342327048	22.7554487577788	45.1697840104158	71.6544961588867	6.61946670136835	6.24340273598926	-309.298329223725	-173.494953708734	-114.198120196341	-445.101704738717	-1117.16800687507	-10.7441283001152	-9.66943141666927	-308.184385871418	-172.381010356427	-113.084176844034	-443.98776138641	-1116.05406352276	-9.63018494780836	-8.55548806436243
Fem. mouse liver	Fem. mouse muscle	yellow	proper module	87	1	0.88290701406519	0.936882547505272	0.876367655475711	0.518083695761416	0.586152500490514	0.564096842049484	1	1	5	0.906155353488033	0.949155641468554	0.899789869583308	0.616078599951696	0.688110939382465	0.69337236959635	0.620366888265488	0.742025166508065	0.656522227189242	0.698700436220245	0.852077118089265	0.652271406567809	0.0297244932237263	0.0668352304455436	46.0321397720829	36.32582757819	23.7441238018976	55.7384519659759	298.837787735595	28.8212384949057	26.3727309704969	-482.636352829102	-288.499695651237	-124.199426104906	-676.773010006966	-19394.996812875	-182.235673642557	-152.851320119840	-481.522409476795	-287.385752298931	-123.085482752600	-675.659066654659	-19393.8828695227	-181.12173029025	-151.737376767533
Fem. mouse liver	Fem. mouse adipose	black	proper module	50	3.5	0.704878172380202	0.835181960599914	0.691487470395385	0.158206402320853	0.224000827217529	0.233693322477444	5	5	1	0.704808270264776	0.831490207749901	0.685500166699053	0.192261028288022	0.302661675633148	0.325424848526896	0.693230775494565	0.974001697686242	0.639774741640175	0.94902183728906	0.559814034747257	0.751862543068866	0.359290809898392	0.439834296970871	27.7922335063867	24.0004054221122	16.6996326546383	31.5840615906612	56.6940683789736	6.07086956947377	6.03068234934918	-172.687979013465	-126.861095791492	-62.180870232183	-218.514862235437	-700.11120048734	-9.19647636203367	-9.0881267206884	-171.574035661158	-125.747152439186	-61.0669268798761	-217.400918883130	-698.997257135033	-8.08253300972683	-7.97418336838155
Fem. mouse liver	Fem. mouse adipose	blue	proper module	149	9.5	0.564886698807106	0.746144814922092	0.55388018051144	0.0578942889080986	0.107981921040308	0.124479081587822	7	6.5	10	0.669578703726289	0.798827260525465	0.635561979331932	0.155501792315676	0.263117921169601	0.263196138934844	0.379017301815441	0.206963888625121	0.582528866784605	0.231741020697997	0.276895908122271	0.37677075216129	0.093701962459917	0.354979205083706	30.0609197676621	24.7374242084724	19.4401829411791	37.3450208081076	35.3844153268517	0.474227667954331	0.934115949561568	-204.251603018125	-134.674267840355	-83.7533720254953	-304.81615883965	-273.828938195894	-0.498025461264175	-0.756659185545565	-203.137659665818	-133.560324488048	-82.6394286731884	-303.702215487343	-272.714994843587	0	0
Fem. mouse liver	Fem. mouse adipose	brown	proper module	125	9.5	0.565435342626861	0.746354450709737	0.553555936578626	0.0575696737149154	0.107619645158350	0.120781615639031	10	10	9	0.59585742762891	0.765529166840413	0.58291592915457	0.0818117933465417	0.143171354900140	0.170854425535607	0.376600023840227	0.365522863086668	0.575088791839425	0.49126605017332	0.378123040891300	0.463039878996984	0.359290809898392	0.213652574128061	31.6725301824969	26.3917980778674	21.9184743390042	38.7663860423205	36.9532622871265	0.694276260935112	0.904025543217929	-225.780590849526	-153.070097759981	-106.062572280761	-328.323805301842	-298.491083939072	-0.613047379888766	-0.737570439047591	-224.666647497220	-151.956154407674	-104.948628928454	-327.209861949535	-297.377140586765	0	0
Fem. mouse liver	Fem. mouse adipose	gold	all-network sample	1000	12	0.178832928609699	0.358441583594309	0.205347385052156	0.00511666448665519	0.0831511083816637	0.100830884220265	12	12	10	0.179242140024690	0.0588323424913738	0.073908937052674	0.00669658311267042	0.0896738452600136	0.111886124146289	0.305158561828326	0.19923306124249	0.241782181947475	0.369397712760069	0.636192163903815	0.625445171709663	0.131800960860368	0.250867085021623	0.0296936675485432	0.0881619594271197	0.078228709306519	-0.0188413742094326	-0.550338152334578	-0.467252614278584	-0.549828026077652	-0.311770571644496	-0.332664765494151	-0.328991032382968	-0.294550110906023	-0.149380552429742	-0.167593016179541	-0.149487728863621	0	0	0	0	0	0	0
Fem. mouse liver	Fem. mouse adipose	green	proper module	59	5	0.66115463955628	0.807326348224496	0.6458846304518	0.117292327767971	0.172834132915344	0.180865703831032	8	8	3	0.638893578028816	0.795134921600743	0.626001902050541	0.103800933762469	0.162172318617159	0.184925319350749	0.265931618222786	0.916317882030508	0.680244480425545	0.864953256568304	0.0244899437481888	0.29362916753707	0.469537409857697	0.406659756724119	25.5759111752491	21.3000658437341	15.6105538020367	29.8517565067642	42.636151613058	3.99532328358065	3.88751092409174	-147.813479269361	-100.246563739285	-54.5107511742537	-195.380394799438	-396.768356300962	-4.49075692220973	-4.29551731883952	-146.699535917055	-99.1326203869786	-53.3968078219468	-194.266451447131	-395.654412948655	-3.37681356990289	-3.18157396653268
Fem. mouse liver	Fem. mouse adipose	greenyellow	proper module	25	6.5	0.64122491779891	0.796320719164529	0.619074547915337	0.0896111960072075	0.134948615765754	0.147959102758403	4	4	2	0.734549126179546	0.85249139940579	0.715567526953536	0.194928255544877	0.265237150560914	0.271754454511665	0.519771393804253	0.963361821821136	0.566733279422714	0.931834270572343	0.636742600213514	0.621816442052975	0.291076430495762	0.213652574128061	15.3263023026938	13.3461650333888	10.2964917052338	17.3064395719988	19.1778508092151	1.79055506682315	2.00843940120371	-53.4411345450963	-40.2051441809403	-24.4372433027894	-66.6771249092523	-81.5476381954093	-1.43554271321565	-1.65172805612454	-52.3271911927895	-39.0912008286335	-23.3232999504826	-65.5631815569455	-80.4336948431025	-0.321599360908811	-0.537784703817703
Fem. mouse liver	Fem. mouse adipose	grey	improper module	1000	13	0.164340427605257	0.34143463046489	0.193957077151938	0.00435917748520686	0.0776164427722945	0.0953424902334313	13	13	12	0.175571498347937	0.0245276888242425	0.0567676060678743	0.00510112455561119	0.0728285020372597	0.0898334720298983	0.175078810219264	0.0675305619743374	0.0985074149672684	0.293895444203251	0.653263339793584	0.599867163788488	0.179578097533723	0.158442007401874	-8.19533001783066	-6.559781570507	-6.77872706416997	-9.61193297149135	-10.6179756248320	-7.68388653068625	-7.54494939226187	-1.31633915884095e-12	-1.17013379151279e-11	-2.63267831752729e-12	-1.54607981866140e-22	-5.3382276556059e-27	-3.35130662423094e-15	-9.825112868334e-15	0	0	0	0	0	0	0
Fem. mouse liver	Fem. mouse adipose	magenta	proper module	36	11	0.559190324907218	0.744011270017347	0.540969898869855	0.0497016684095453	0.0991668334919333	0.113390665766035	7	6.5	8	0.666802057032035	0.808780986863477	0.644690203464875	0.138728624513369	0.238615135493687	0.237533399317444	0.606430044478588	0.423455586314703	0.45944854183741	0.416637412528146	0.608340586347326	0.658713486469397	0.093701962459917	0.482032240521015	13.2500964068283	12.7270676255036	10.7265762411895	16.9207371886774	13.7731251881531	0.638207450221435	0.964435986569741	-39.7062907121076	-36.6795894581447	-26.4180863586202	-63.8007321089876	-42.7329919660706	-0.582247187492922	-0.776209021477078	-38.5923473598008	-35.5656461058378	-25.3041430063134	-62.6867887566808	-41.6190486137637	0	0
Fem. mouse liver	Fem. mouse adipose	pink	proper module	44	6.5	0.646816376676596	0.788239049412689	0.613781119775394	0.156816666726530	0.313240397151893	0.301840745370474	8	11	4	0.446417360889922	0.452343276090836	0.339751838386687	0.112335584664698	0.292037131666512	0.312919514788118	0.893329344581932	0.520622870980123	0.350385566935247	0.642169710743148	0.847935372331818	0.824930078809098	0.0297244932237263	0.554947492050079	20.3616047980647	17.3101424480615	13.1090264713499	23.4130671480678	54.6240364563852	10.4311124932092	9.28797356601002	-93.7541816861367	-66.7050513421225	-38.8351614788992	-120.803312030151	-650.057377406009	-25.048704553683	-20.1044293125034	-92.6402383338299	-65.5911079898156	-37.7212181265924	-119.689368677844	-648.943434053702	-23.9347612013762	-18.9904859601965
Fem. mouse liver	Fem. mouse adipose	purple	proper module	27	2	0.713931483215594	0.842867523910951	0.699399009748126	0.149871262395522	0.190707440994343	0.201705643681897	11	9	13	0.630327406387073	0.790968158515508	0.611372791104197	0.0814290271598591	0.127863840993193	0.140447425547885	-0.117908958317072	0.0107073605602189	0.569961344692474	0.122574457214956	-0.490193382336231	-0.359024423204775	0.428825879277887	0.329532706896725	17.4093243997969	14.4339636498893	10.6119856687289	20.3846851497045	40.8785164579213	4.33006538829279	4.3900297154989	-69.3713186548838	-46.8008412740951	-25.8825324573002	-91.9417960356725	-364.875416407942	-5.12765410112907	-5.24666528660095	-68.257375302577	-45.6868979217883	-24.7685891049934	-90.8278526833656	-363.761473055635	-4.01371074882224	-4.13272193429412
Fem. mouse liver	Fem. mouse adipose	red	proper module	55	3.5	0.702296487938993	0.835419263121642	0.692387847327076	0.150803197144053	0.211775062525567	0.224494647661844	3	2	6	0.760087308397998	0.867919988608987	0.748809829215133	0.242041902156211	0.323234469456068	0.32630983945534	0.595717245634162	0.552914186929679	0.481097153513874	0.433701691770489	0.510441203477445	0.613051589027772	0.566818565036381	0.354979205083706	26.0963487146151	21.6624362705842	15.9511617669232	30.530261158646	66.0939841082164	5.91158181295879	5.9413234349057	-153.960512220687	-103.634480799468	-56.8544214812983	-204.286543641906	-950.808558328193	-8.77103802112785	-8.84965786786251	-152.846568868381	-102.520537447162	-55.7404781289915	-203.172600289600	-949.694614975887	-7.65709466882102	-7.73571451555568
Fem. mouse liver	Fem. mouse adipose	turquoise	proper module	162	8	0.611846777569756	0.775137539876958	0.598754939671295	0.0930995176877668	0.182511615353372	0.188507866660289	3	3	5	0.74867236605406	0.857900215741936	0.734595248339868	0.254152051837851	0.375242866108906	0.372162002862333	0.603469689073745	0.565701577250232	0.723121751482488	0.509871858656609	0.350062224026689	0.549180149620223	0.428825879277887	0.329532706896725	38.6885442791559	30.2540883084712	25.1557379195208	47.1230002498406	61.404192262521	6.4314702041366	6.11130030768407	-342.451038996981	-200.637357772970	-139.213605925005	-484.264720220993	-820.93560891393	-10.1993669103409	-9.30617370285412	-341.337095644674	-199.523414420663	-138.099662572698	-483.150776868686	-819.821665561623	-9.08542355803402	-8.19223035054728
Fem. mouse liver	Fem. mouse adipose	yellow	proper module	87	1	0.88290701406519	0.936882547505272	0.876367655475711	0.518083695761416	0.586152500490514	0.564096842049484	1	1	4	0.834082514616989	0.907113769790357	0.821032337304626	0.432017727558183	0.560341440435437	0.541917752077134	0.61272569303239	0.635943555449491	0.736106379986804	0.600585478898953	0.459976541803238	0.603944765380765	0.0297244932237263	0.462337813717895	49.1360322365782	39.0848686652087	24.0291103170759	59.1871958079478	308.851985825362	30.5775316934114	28.2968489486187	-548.288273313469	-333.711361679159	-127.160990156734	-762.865184947779	-20716.4662580513	-204.914465211759	-175.723696571383	-547.174329961162	-332.597418326852	-126.047046804427	-761.751241595472	-20715.352314699	-203.800521859452	-174.609753219077
Fem. mouse adipose	Fem. mouse brain	black	proper module	50	5	0.704808270264776	0.831490207749901	0.685500166699053	0.192261028288022	0.302661675633148	0.325424848526896	2	2	1	0.750808286464667	0.861827230304375	0.73765092586776	0.239108753623429	0.331417509996364	0.363108260306385	0.676056041163995	0.971845475841268	0.625162171233071	0.946889790849068	0.569667454160625	0.809234181334333	0.439834296970871	0.437810300287576	25.5836068207954	21.0937808027556	15.1539939384268	30.0734328388351	56.0968712029035	7.33469311243319	7.2697205983757	-148.305770065951	-98.343356218959	-51.4479474905131	-198.268183912942	-685.479907030379	-12.9542270785079	-12.7444479468624	-147.191826713644	-97.2294128666522	-50.3340041382063	-197.154240560635	-684.365963678072	-11.8402837262011	-11.6305045945556
Fem. mouse adipose	Fem. mouse brain	blue	proper module	149	6	0.669578703726289	0.807609869779766	0.650388387522237	0.155501792315676	0.263117921169601	0.263196138934844	10	9	13	0.597257587945969	0.714681544810083	0.508398528416144	0.0875606548783207	0.159839774751709	0.166788122133867	0.0112233339609834	0.064573449161424	0.371639158452681	0.0946980780035757	-0.0343518894138991	0.0829307450231894	0.354979205083706	0.0274835744344150	42.0632217008213	36.765769062434	25.4026226374122	47.3606743392085	82.5173121931	8.9672003750451	7.5558920969725	-392.315369817960	-295.487508208570	-141.928284910614	-489.143231427351	-1480.89445624372	-18.8179471860308	-13.6819381077955	-391.201426465654	-294.373564856263	-140.814341558307	-488.029288075045	-1479.78051289142	-17.7040038337239	-12.5679947554887
Fem. mouse adipose	Fem. mouse brain	brown	proper module	125	10	0.59585742762891	0.765529166840413	0.583025118579865	0.0818117933465417	0.143171354900140	0.170854425535607	7	6.5	8	0.6280768653667	0.78687287563648	0.615523757555323	0.111393414998512	0.189751459825135	0.223430351908625	0.280697342169654	0.271298834596923	0.5496727055321	0.379268810235363	0.274474152389427	0.434574934283186	0.213652574128061	0.53028986019874	28.8386408642088	24.9216970737048	17.9015371761684	32.7555846547129	35.6684389260514	1.31991940241445	1.85800233801215	-185.781381325112	-136.664557779008	-71.2414228428365	-234.898204871215	-278.214585382884	-1.02950916816825	-1.50052817811704	-184.667437972805	-135.550614426702	-70.1274794905297	-233.784261518908	-277.100642030577	0	-0.386584825810207
Fem. mouse adipose	Fem. mouse brain	gold	all-network sample	1000	12	0.188267987619679	0.368840599162919	0.217342780746327	0.00717268290903551	0.0917572445234135	0.110994437957824	12	12	10	0.224791777601876	0.101048412764830	0.0638483685156331	0.0110682949648214	0.0868155046799597	0.107739200987769	0.125850140276055	0.295821699670633	0.358387348913707	0.287326046703897	0.411279864344985	0.486914872530939	0.212858458523446	0.0373212343386252	0.327492476108653	0.746229337424801	0.322619940306127	-0.411400104840916	0.332365011911178	-0.388712744816431	-1.20965828003272	-0.429872150045122	-0.642514071293617	-0.427719224927927	-0.180712497948413	-0.432025075162317	-0.186248480393337	-0.0521767752172583	0	0	0	0	0	0	0
Fem. mouse adipose	Fem. mouse brain	green	proper module	59	8	0.638893578028816	0.795134921600743	0.626001902050541	0.103800933762469	0.162172318617159	0.184925319350749	5	5.5	3	0.662766624557424	0.809015913600238	0.648726637874101	0.130006711835388	0.196577697927362	0.225812275607694	0.207759255902201	0.921069506395296	0.663276407212923	0.871111431823175	0.0616722939159976	0.172221441899541	0.406659756724119	0.452611343494109	23.5769305794703	19.4130369035036	14.2845199656598	27.7408242554371	33.8370545246397	2.07612403857639	2.39397833718570	-126.236447515092	-83.5237407553278	-45.8644124760344	-168.949154274856	-250.550782133745	-1.72259158817164	-2.07917951419973	-125.122504162785	-82.409797403021	-44.7504691237276	-167.835210922549	-249.436838781438	-0.608648235864802	-0.965236161892889
Fem. mouse adipose	Fem. mouse brain	greenyellow	proper module	25	4	0.734549126179546	0.85249139940579	0.715567526953536	0.194928255544877	0.265237150560914	0.271754454511665	4	4	2	0.730016479937325	0.849819286622091	0.71085174206771	0.189250955523172	0.257233144711607	0.269988026908447	0.609372971998882	0.96900485668708	0.627320812494758	0.931524152283257	0.705670551719615	0.611751146326259	0.213652574128061	0.230238552528397	18.1679216800833	15.6459890468303	11.8070640266730	20.6898543133363	42.5647918595421	5.25898186367065	5.04050515171346	-74.7111638200327	-54.7522366288306	-31.746086677358	-94.6700910112349	-395.447392127055	-7.14009598384049	-6.63422698319723	-73.5972204677259	-53.6382932765237	-30.6321433250511	-93.556147658928	-394.333448774748	-6.02615263153365	-5.52028363089039
Fem. mouse adipose	Fem. mouse brain	grey	improper module	1000	13	0.177032741988398	0.351450581979666	0.203675177352198	0.00482936796651255	0.0694562669893769	0.0862788621693322	13	13	12	0.211808217276343	0.0101890506754917	0.0441066809376744	0.0088685171642616	0.0706461715134728	0.0877143059149658	-0.0541315812960159	0.0723896223786484	0.276222546417151	0.208702352461279	0.0666980455841736	0.177733106314074	0.187259166627026	0.0312046284483026	-7.93970393370341	-4.44471514256203	-6.17017394900375	-9.70923391840308	-11.3847610448016	-13.3879275234732	-15.8086685459992	-7.40633915045357e-11	-1.91108229595304e-06	-1.48126783009012e-10	-5.98021689384326e-23	-1.08149271554773e-30	-1.54474572684988e-41	-5.88765728814134e-57	0	0	0	0	0	0	0
Fem. mouse adipose	Fem. mouse brain	magenta	proper module	36	7	0.666802057032035	0.808780986863477	0.644690203464875	0.138728624513369	0.238615135493687	0.237533399317444	8	8	11	0.610754995228532	0.728884680417909	0.519590606172146	0.0983984847994031	0.183326274615260	0.177718063434761	0.356071512687275	0.245463895101051	0.282116819709014	0.232639560172976	0.197242339490353	0.370847861056754	0.482032240521015	0.0274835744344150	19.6967336605875	16.8623750934509	12.0313888588519	22.5310922277241	29.7008132046422	3.92369168005266	3.46499207893549	-87.6793243165988	-63.3711028570463	-32.9153565256131	-111.987545776151	-193.426248279451	-4.36050193844859	-3.57655169628782	-86.565380964292	-62.2571595047395	-31.8014131733062	-110.873602423845	-192.312304927144	-3.24655858614176	-2.46260834398098
Fem. mouse adipose	Fem. mouse brain	pink	proper module	44	11	0.446417360889922	0.550879288049154	0.434481316195087	0.112335584664698	0.292037131666512	0.312919514788118	5	8	4	0.686201199182054	0.377989797918048	0.396712948127210	0.212151181218011	0.378732299203335	0.393932808089996	0.882273715447543	0.4822803329682	0.151508364198652	0.672576446624866	0.80363657689059	0.75913717574227	0.554947492050079	0.0607457176889824	10.9528175828473	10.0182756823201	5.33323432232692	11.8873594833746	32.4022316078272	6.31430606666246	6.28900180498695	-27.6801991009996	-23.198274097117	-7.31659863456568	-32.1621241048822	-229.893967538815	-9.8674579321971	-9.7965404350662	-26.5662557486928	-22.0843307448102	-6.20265528225884	-31.0481807525754	-228.780024186508	-8.75351457989027	-8.68259708275936
Fem. mouse adipose	Fem. mouse brain	purple	proper module	27	9	0.630327406387073	0.790968158515508	0.611372791104197	0.0814290271598591	0.127863840993193	0.140447425547885	7	7.5	7	0.622500188824516	0.785685819864739	0.602654039505051	0.081846711384567	0.136818259517413	0.156635795889342	0.506780378123271	0.379804454867378	0.572984728844714	0.327872775711266	0.479355987421142	0.552105225758484	0.329532706896725	0.471075144902814	16.0186125495914	14.7569926755593	11.6806218162719	17.8607555937212	17.2802324236236	1.04765206820011	1.17995892437869	-57.668802909494	-48.8579609084135	-31.0965847401397	-70.9237415968675	-66.4796449105746	-0.831504079992912	-0.924422835829214	-56.5548595571872	-47.7440175561067	-29.9826413878329	-69.8097982445607	-65.3657015582677	0	0
Fem. mouse adipose	Fem. mouse brain	red	proper module	55	2	0.760087308397998	0.867919988608987	0.748809829215133	0.242041902156211	0.323234469456068	0.32630983945534	10	10.5	9	0.539590011024461	0.676417447072147	0.450355181321507	0.053975828931067	0.112022284714793	0.123435956400570	0.199686335840262	0.324578124726895	0.354609343343459	0.30904300090333	0.228124726042037	0.151573325804697	0.354979205083706	0.0507633060164013	25.6478369018804	21.9832067495177	15.5591474077077	29.3124670542431	72.2399268518776	7.52019394984814	6.82023939463461	-147.562503106279	-106.680950157049	-54.1613904283342	-188.444056055508	-1135.46406892730	-13.5630820241959	-11.3425190333303	-146.448559753972	-105.567006804742	-53.0474470760274	-187.330112703201	-1134.35012557499	-12.4491386718891	-10.2285756810234
Fem. mouse adipose	Fem. mouse brain	turquoise	proper module	162	3	0.74867236605406	0.857900215741936	0.734595248339868	0.254152051837851	0.375242866108906	0.372162002862333	3	3	5	0.73844390977637	0.851502993032755	0.723693315978254	0.24952423805047	0.404392444478663	0.403587099107167	0.622131549792407	0.519800217626823	0.763599378174322	0.504775926546301	0.528162973411951	0.59278993107342	0.329532706896725	0.549275587970664	50.676991926421	41.3215441010285	28.760473259856	60.0324397518134	146.326560829042	18.8940451121983	16.5411704165665	-578.770559030375	-372.787921458905	-181.474968362678	-784.753196601846	-4652.00441916047	-79.1949179750162	-61.0329550082313	-577.656615678069	-371.673978106598	-180.361025010371	-783.63925324954	-4650.89047580817	-78.0809746227093	-59.9190116559245
Fem. mouse adipose	Fem. mouse brain	yellow	proper module	87	1	0.834082514616989	0.907113769790357	0.821032337304626	0.432017727558183	0.560341440435437	0.541917752077134	1	1	4	0.926464865435294	0.96091157710355	0.922485838396625	0.67523781543949	0.737476698972918	0.726577484224053	0.775164027392269	0.692257199245432	0.670093565780088	0.660585893025792	0.607931010888468	0.799214242089957	0.462337813717895	0.0607457176889824	45.5482277290298	36.2783108797102	23.0397001742386	54.8181445783494	182.896345205539	19.9754694945605	17.5460629856631	-471.210949706361	-287.749989840342	-117.030169827067	-654.67190957238	-7266.46953620888	-88.34662638287	-68.4965580535605	-470.097006354054	-286.636046488036	-115.91622647476	-653.557966220073	-7265.35559285657	-87.2326830305632	-67.3826147012537
Fem. mouse adipose	Fem. mouse muscle	black	proper module	50	5	0.704808270264776	0.831490207749901	0.685500166699053	0.192261028288022	0.302661675633148	0.325424848526896	6	7	1	0.717301995386959	0.842797428965908	0.704569601764429	0.19800869331718	0.303919640479716	0.345107779694116	0.806278305886886	0.980795098706738	0.700396898005009	0.95719583855763	0.482823528633168	0.774625888785092	0.439834296970871	0.333657558954663	25.4640875867979	22.4542998719253	15.4520321276119	28.4738753016705	62.6352097236842	7.20375774411117	7.14379514951812	-144.572317911817	-111.235926275437	-53.437101242593	-177.908709548197	-854.10145118689	-12.5333147443078	-12.3429983273717	-143.45837455951	-110.121982923131	-52.3231578902862	-176.794766195890	-852.987507834584	-11.4193713920009	-11.2290549750649
Fem. mouse adipose	Fem. mouse muscle	blue	proper module	149	6	0.669578703726289	0.807609869779766	0.650388387522237	0.155501792315676	0.263117921169601	0.263196138934844	4	4	5	0.769317636612631	0.865532451974847	0.746979726774218	0.301683902619067	0.438982526604854	0.398436278176554	0.261581011587765	0.58384695947877	0.582396923138261	0.563200526948999	-0.0596518662166309	0.230646014299276	0.354979205083706	0.0411167221448542	38.5971954558524	34.2813183732552	22.7063192749582	42.9130725384497	87.5993499252926	9.41646315521439	7.93058636825303	-329.521662888086	-257.127862375586	-113.712183912147	-401.915463400587	-1668.65272764135	-20.6321423842192	-14.9623473375334	-328.407719535779	-256.013919023279	-112.598240559840	-400.80152004828	-1667.53878428904	-19.5181990319123	-13.8484039852266
Fem. mouse adipose	Fem. mouse muscle	brown	proper module	125	10	0.59585742762891	0.765529166840413	0.583025118579865	0.0818117933465417	0.143171354900140	0.170854425535607	8	8.5	7	0.663293394125841	0.807641975210559	0.648880682357322	0.134658850359007	0.221703601901721	0.229324231508235	0.565190079025474	0.473001138488948	0.754771919755163	0.493787505737596	0.459159131120767	0.568749550365757	0.213652574128061	0.166583636670914	29.2860115294154	25.5021266970308	20.5539130540037	34.8527077584546	33.0698963618001	1.24185046768380	1.72415624305972	-191.212469145113	-143.029878099540	-93.4497555227614	-265.712877160567	-239.395060190686	-0.97002456794531	-1.37325098753098	-190.098525792806	-141.915934747233	-92.3358121704545	-264.598933808261	-238.281116838379	0	-0.259307635224139
Fem. mouse adipose	Fem. mouse muscle	gold	all-network sample	1000	12	0.187892546039309	0.370751448728881	0.220025884218073	0.00698222804395322	0.0861355631639939	0.109354825481690	12	12	10	0.230114674987010	0.105652153385923	0.0892783122613573	0.0122122318311094	0.113008198798962	0.124369603600143	0.326381829668561	0.296816556697688	0.368439075482478	0.404785583993883	0.537357075232794	0.58574701141575	0.235605005253791	0.0351751353435452	0.438684423102224	0.51713660944672	0.494775488382024	0.382593357822424	-0.249260396169227	-1.65092998702577	-1.43028625391387	-0.481393476818094	-0.51923097895549	-0.508107244688426	-0.454679708947762	-0.222993669377786	-0.0219914246081005	-0.0344772558161368	0	0	0	0	0	0	0
Fem. mouse adipose	Fem. mouse muscle	green	proper module	59	8	0.638893578028816	0.795134921600743	0.626001902050541	0.103800933762469	0.162172318617159	0.184925319350749	10	10.5	3	0.604307561213611	0.771151314851366	0.587958454559408	0.0904878064525462	0.166785043205048	0.188274561249359	0.34981779262432	0.92088580027636	0.693484010238203	0.861557115417827	-0.0581344149168861	0.340320035881156	0.406659756724119	0.405710132086243	21.5531757968810	18.1148956478653	13.8133386161210	24.9914559458967	32.7874483438512	2.03138182358851	2.35968795936937	-105.168517696725	-72.9151857586165	-42.9751366386414	-137.421849634833	-235.352125950429	-1.67555006678344	-2.03880886673691	-104.054574344418	-71.8012424063097	-41.8611932863345	-136.307906282526	-234.238182598122	-0.561606714476604	-0.924865514430077
Fem. mouse adipose	Fem. mouse muscle	greenyellow	proper module	25	4	0.734549126179546	0.85249139940579	0.715567526953536	0.194928255544877	0.265237150560914	0.271754454511665	7	7	2	0.726565032448531	0.837484989180456	0.689778725011817	0.228230642752711	0.323054605758164	0.318496705490315	0.631527822301351	0.930820719352325	0.677991757676851	0.901639342592552	0.422218925164053	0.586270817400013	0.213652574128061	0.166583636670914	17.7538806731823	15.0822835990502	11.9664891144029	20.4254777473144	37.0571951952763	4.6337896282423	4.42769727849819	-71.6396156840877	-50.9750748144799	-32.5748417594935	-92.3041565536954	-300.162625011275	-5.74589701261529	-5.32219033132638	-70.5256723317808	-49.8611314621731	-31.4608984071866	-91.1902132013886	-299.048681658968	-4.63195366030845	-4.20824697901954
Fem. mouse adipose	Fem. mouse muscle	grey	improper module	1000	13	0.178806115905721	0.355121512842444	0.205678018518117	0.00471905376716652	0.0611127787358265	0.0776667520607008	13	13	12	0.217038160210125	0.00206711355318881	0.0674799857535411	0.00711134557449846	0.0693810533191789	0.0780471732984473	0.0814963517989855	0.0378679555724255	0.269703917062485	0.320210461454533	0.119440837026914	0.190703090273354	0.212095185063594	0.0505950804934032	-8.12681715253523	-4.30798975461755	-5.82245140304896	-10.4311829020215	-12.1825422918499	-12.9941013536780	-15.9970106808174	-6.29625646724367e-10	-3.57740726616867e-06	-1.25925129344873e-09	-3.87934060728141e-26	-8.36207804226769e-35	-2.86962063965698e-39	-2.9110589960399e-58	0	0	0	0	0	0	0
Fem. mouse adipose	Fem. mouse muscle	magenta	proper module	36	7	0.666802057032035	0.808780986863477	0.644690203464875	0.138728624513369	0.238615135493687	0.237533399317444	2	2	9	0.835290543459003	0.905117385079919	0.814528795381426	0.427888341862488	0.536625117069612	0.506829926391183	0.584169237491366	0.451826017342633	0.608477952604452	0.401655426282742	0.431546621544120	0.580833566007535	0.482032240521015	0.0411167221448542	18.2287346714480	15.9634876884868	11.9360367865987	20.4939816544091	27.2127127437684	3.80295664896261	3.37825813357293	-74.9272368663107	-56.9401751903721	-32.415691362991	-92.9142985422492	-162.638869332887	-4.1457565767898	-3.43802511515724	-73.8132935140038	-55.8262318380653	-31.3017480106841	-91.8003551899424	-161.52492598058	-3.03181322448297	-2.32408176285040
Fem. mouse adipose	Fem. mouse muscle	pink	proper module	44	11	0.446417360889922	0.550879288049154	0.434481316195087	0.112335584664698	0.292037131666512	0.312919514788118	6	8.5	4	0.736302567826993	0.391930894813044	0.39056142342859	0.281076506972425	0.453390525058271	0.445661109773826	0.856446631139699	0.496991464198586	0.117338544060827	0.623676900678297	0.789410413731699	0.738912283848574	0.554947492050079	0.0668352304455436	10.8393111030546	9.53557124721607	4.81692662246588	12.1430509588931	31.8364619400232	6.60263261570334	6.55197371465491	-27.3165685856492	-21.1276612557442	-6.13731337443601	-33.5054759155542	-221.994266770818	-10.6947349998599	-10.5468228414429	-26.2026252333424	-20.0137179034374	-5.02337002212917	-32.3915325632474	-220.880323418511	-9.58079164755308	-9.43287948913605
Fem. mouse adipose	Fem. mouse muscle	purple	proper module	27	9	0.630327406387073	0.790968158515508	0.611372791104197	0.0814290271598591	0.127863840993193	0.140447425547885	10	9.5	10	0.638190946052209	0.791770309352287	0.612942737106199	0.101678742236314	0.165752115779924	0.174994814358455	0.415671381292279	0.41072187906162	0.48352293504236	0.39659401500466	0.325284615153405	0.343476164034064	0.329532706896725	0.405710132086243	14.8841566497998	14.1657345493866	11.6815601719713	18.1064352425002	15.6025787502129	0.778561855387	0.907982427582334	-49.7917272675139	-45.1269771719686	-31.1013794437129	-72.8484399449766	-54.4564773630591	-0.661306645201	-0.740062851391322	-48.677783915207	-44.0130338196618	-29.9874360914061	-71.7344965926698	-53.3425340107523	0	0
Fem. mouse adipose	Fem. mouse muscle	red	proper module	55	2	0.760087308397998	0.867919988608987	0.748809829215133	0.242041902156211	0.323234469456068	0.32630983945534	5	5	13	0.789068105213217	0.84362287893534	0.707955971408887	0.298641919701773	0.391024861848806	0.371937805168809	0.302329232069014	0.0368732737251012	0.596300481928323	0.06542276212789	-0.0322758171339729	0.254448754654634	0.354979205083706	0.122292393535529	27.2074974101934	23.4215378982679	16.1671311015360	30.9934569221189	71.5675637631399	7.96953333052467	7.33837067355597	-165.685422288224	-120.889616134011	-58.366473920423	-210.481228442436	-1114.46385843985	-15.0988832824662	-12.9661548517166	-164.571478935917	-119.775672781705	-57.2525305681162	-209.367285090129	-1113.34991508755	-13.9849399301594	-11.8522114994097
Fem. mouse adipose	Fem. mouse muscle	turquoise	proper module	162	3	0.74867236605406	0.857900215741936	0.734595248339868	0.254152051837851	0.375242866108906	0.372162002862333	3	3	5	0.790589294129685	0.882875781107517	0.778206172286336	0.318043007002160	0.438512606691725	0.410221985166466	0.660975945899134	0.555986790046038	0.579416969463272	0.552806323551016	0.230256471288752	0.659101646854835	0.329532706896725	0.568051116308833	50.4228397864272	41.1016533860262	27.6965767408852	59.7440261868282	144.685714479960	16.6343554400063	14.9511280821336	-573.049865068664	-368.850009526495	-168.415807739805	-777.249720610834	-4548.31031841299	-61.70667980676	-50.1159612684325	-571.935921716357	-367.736066174188	-167.301864387498	-776.135777258527	-4547.19637506068	-60.5927364544532	-49.0020179161257
Fem. mouse adipose	Fem. mouse muscle	yellow	proper module	87	1	0.834082514616989	0.907113769790357	0.821032337304626	0.432017727558183	0.560341440435437	0.541917752077134	1	1	8	0.906155353488033	0.949155641468554	0.899789869583308	0.616078599951696	0.688110939382465	0.69337236959635	0.452779647488488	0.46314318237351	0.700349172128819	0.471609733731406	0.358582140547179	0.478816764374453	0.462337813717895	0.0668352304455436	44.4859331073748	35.9789682412799	24.4978175086605	52.9928979734697	196.113934462980	22.2016086219686	19.1647862356297	-447.488085947017	-283.049570651264	-132.108348229774	-611.92660124277	-8354.32113415728	-108.780707091975	-81.4385682165882	-446.37414259471	-281.935627298958	-130.994404877467	-610.812657890463	-8353.20719080497	-107.666763739668	-80.3246248642814
Fem. mouse adipose	Fem. mouse liver	black	proper module	50	5	0.704808270264776	0.831490207749901	0.685500166699053	0.192261028288022	0.302661675633148	0.325424848526896	2	3.5	1	0.704878172380202	0.835181960599914	0.691487470395385	0.158206402320853	0.224000827217529	0.233693322477444	0.693230775494565	0.974001697686242	0.640184928168112	0.94902183728906	0.559814034747257	0.751862543068866	0.439834296970871	0.359290809898392	24.9686631325220	21.6395668522405	16.2808657068623	28.2977594128034	58.0342835682142	7.22546259171378	7.2546649713356	-139.576942221274	-103.418984907531	-59.17086897912	-175.734899535016	-733.510048743035	-12.6025823862480	-12.6960944837491	-138.462998868967	-102.305041555224	-58.0569256268132	-174.620956182710	-732.396105390728	-11.4886390339411	-11.5821511314423
Fem. mouse adipose	Fem. mouse liver	blue	proper module	149	6	0.669578703726289	0.807609869779766	0.650388387522237	0.155501792315676	0.263117921169601	0.263196138934844	10	10	11	0.564886698807106	0.736708503572724	0.538919420646376	0.0578942889080986	0.107981921040308	0.124479081587822	0.379017301815441	0.206963888625121	0.580334221015094	0.231741020697997	0.276895908122271	0.37677075216129	0.354979205083706	0.093701962459917	43.1385633418268	35.7239090038258	24.7330866424145	50.5532176798278	79.3093715962426	8.21169030276493	7.02030826391213	-418.062865258358	-279.075192477537	-134.627596125264	-557.050538039179	-1368.14950936428	-15.9623818825906	-11.9558930508393	-416.948921906052	-277.961249125231	-133.513652772957	-555.936594686872	-1367.03556601197	-14.8484385302837	-10.8419496985325
Fem. mouse adipose	Fem. mouse liver	brown	proper module	125	10	0.59585742762891	0.765529166840413	0.583025118579865	0.0818117933465417	0.143171354900140	0.170854425535607	9	8.5	9	0.565435342626861	0.746354450709737	0.552956759578512	0.0575696737149154	0.107619645158350	0.120781615639031	0.376600023840227	0.365522863086668	0.563276507531375	0.49126605017332	0.378123040891300	0.463039878996984	0.213652574128061	0.359290809898392	31.5331227888438	26.0237198998387	19.3236361730378	37.042525677849	37.8866910945803	1.44675693229283	1.95666363181543	-224.400502479913	-148.874592256234	-82.7697469163751	-299.926412703592	-313.671324083026	-1.13087095942719	-1.59871124928219	-223.286559127606	-147.760648903927	-81.6558035640683	-298.812469351285	-312.557380730719	-0.0169276071203495	-0.484767896975357
Fem. mouse adipose	Fem. mouse liver	gold	all-network sample	1000	12	0.187914724681515	0.371325989275784	0.219304442667268	0.00675610648520111	0.0902232953572451	0.112163747599645	12	12	10	0.180318046536916	0.0580939581131955	0.0693981347057556	0.00546477819886637	0.0857128309626837	0.102289690035506	0.278736057587198	0.227697698435772	0.262066008802538	0.364141296317772	0.670110199566971	0.630050718728208	0.232149979853791	0.13387330056808	0.599972477905782	0.788276252152431	0.817470867702048	0.411668703659132	-0.724725828559587	-0.60093297688105	-0.765745653251137	-0.567585381445605	-0.667021396291015	-0.684387107381474	-0.468149366600196	-0.115947094703142	-0.139028872770483	-0.108972303081476	0	0	0	0	0	0	0
Fem. mouse adipose	Fem. mouse liver	green	proper module	59	8	0.638893578028816	0.795134921600743	0.626001902050541	0.103800933762469	0.162172318617159	0.184925319350749	5	5	3	0.66115463955628	0.807326348224496	0.6458846304518	0.117292327767971	0.172834132915344	0.180865703831032	0.265931618222786	0.916317882030508	0.675088396385063	0.864953256568304	0.0244899437481888	0.29362916753707	0.406659756724119	0.469537409857697	23.5402475393255	19.4515106502949	14.6500920760040	27.6289844283561	29.6075171921679	1.85189165408229	2.17353667003017	-125.725999003631	-83.849288733003	-48.1722002931894	-167.602709274258	-192.223359232115	-1.49456929601394	-1.82768977626682	-124.612055651324	-82.7353453806961	-47.0582569408826	-166.488765921951	-191.109415879808	-0.380625943707104	-0.713746423959986
Fem. mouse adipose	Fem. mouse liver	greenyellow	proper module	25	4	0.734549126179546	0.85249139940579	0.715567526953536	0.194928255544877	0.265237150560914	0.271754454511665	6	6.5	2	0.64122491779891	0.796320719164529	0.619074547915337	0.0896111960072075	0.134948615765754	0.147959102758403	0.519771393804253	0.963361821821136	0.558592269118254	0.931834270572343	0.636742600213514	0.621816442052975	0.213652574128061	0.291076430495762	17.7134955454321	15.5809736669999	11.4565273562358	19.8460174238643	38.3502622535906	4.72887870849515	4.50967908018664	-70.767005868957	-54.3095832816541	-29.9624048224182	-87.2244284562599	-321.350854041009	-5.94737684741832	-5.4886129026915	-69.6530625166502	-53.1956399293473	-28.8484614701114	-86.110485103953	-320.236910688702	-4.83343349511148	-4.37466955038466
Fem. mouse adipose	Fem. mouse liver	grey	improper module	1000	13	0.185856541595260	0.360756896378254	0.211571852672181	0.00551703553415781	0.0714624012094172	0.0890523338201014	13	13	12	0.162290192260151	0.0283214652944779	0.0527526726132391	0.00418092998116661	0.0718139128365568	0.0889689900759457	0.0623830326707141	0.0286195202311875	0.0761133221727568	0.283384864473518	0.406572161681651	0.381619611970006	0.159727123768995	0.363703482229898	-5.92739724199004	-2.40034737421048	-4.49335156946126	-7.36144291451881	-11.6740219097340	-12.818638134898	-15.4008698207763	-7.61220720247312e-07	-0.00357141207358471	-1.52244140098842e-06	-3.95062090726795e-14	-3.7576151469733e-32	-2.80001470615282e-38	-3.50654734130949e-54	0	0	0	0	0	0	0
Fem. mouse adipose	Fem. mouse liver	magenta	proper module	36	7	0.666802057032035	0.808780986863477	0.644690203464875	0.138728624513369	0.238615135493687	0.237533399317444	9	10	8	0.559190324907218	0.744011270017347	0.540969898869855	0.0497016684095453	0.0991668334919333	0.113390665766035	0.606430044478588	0.423455586314703	0.474793096470739	0.416637412528146	0.608340586347326	0.658713486469397	0.482032240521015	0.093701962459917	18.5509063621703	16.3916498182877	12.2970778460304	20.7101629060530	31.2757862992392	3.90772302868091	3.40491455003231	-77.4064325082377	-59.9597776809297	-34.3283161405487	-94.8530873355457	-214.302701890311	-4.33175378807936	-3.48027199600507	-76.2924891559309	-58.8458343286229	-33.2143727882419	-93.7391439832388	-213.188758538004	-3.21781043577253	-2.36632864369824
Fem. mouse adipose	Fem. mouse liver	pink	proper module	44	11	0.446417360889922	0.550879288049154	0.434481316195087	0.112335584664698	0.292037131666512	0.312919514788118	6	8.5	4	0.646816376676596	0.383776922990339	0.350937421585497	0.156816666726530	0.313240397151893	0.301840745370474	0.893329344581932	0.520622870980123	0.356543129406995	0.642169710743148	0.847935372331818	0.824930078809098	0.554947492050079	0.0297244932237263	10.4501296159481	9.0883348807593	4.80023940165356	11.8119243511368	31.3753921526949	6.61171513645796	6.62827118849275	-25.5348817344807	-19.2985729057543	-6.10106630013844	-31.7711905632072	-215.659170891278	-10.7213692661702	-10.7700097876608	-24.4209383821739	-18.1846295534475	-4.9871229478316	-30.6572472109003	-214.545227538971	-9.60742591386336	-9.65606643535396
Fem. mouse adipose	Fem. mouse liver	purple	proper module	27	9	0.630327406387073	0.790968158515508	0.611372791104197	0.0814290271598591	0.127863840993193	0.140447425547885	5	2	13	0.713931483215594	0.842867523910951	0.699399009748126	0.149871262395522	0.190707440994343	0.201705643681897	-0.117908958317072	0.0107073605602189	0.562129157585789	0.122574457214956	-0.490193382336231	-0.359024423204775	0.329532706896725	0.428825879277887	13.9496619289628	12.7731140301495	9.8307056469974	15.9320289187578	15.1262098277760	0.778144871727965	0.908359027083939	-44.1002905669761	-36.9361116517265	-22.3817693508147	-56.7214409266786	-51.2644694822257	-0.661062053012669	-0.740300348484464	-42.9863472146693	-35.8221682994197	-21.2678259985079	-55.6074975743717	-50.1505261299189	0	0
Fem. mouse adipose	Fem. mouse liver	red	proper module	55	2	0.760087308397998	0.867919988608987	0.748809829215133	0.242041902156211	0.323234469456068	0.32630983945534	4	3.5	6	0.702296487938993	0.835419263121642	0.692387847327076	0.150803197144053	0.211775062525567	0.224494647661844	0.595717245634162	0.552914186929679	0.4850566772514	0.433701691770489	0.510441203477445	0.613051589027772	0.354979205083706	0.566818565036381	28.4321072953639	24.6448681811185	16.8608898650501	32.2193464096093	75.422877827845	8.40943455612168	7.5482325951769	-180.502670990659	-133.680145726277	-63.3601886676721	-227.325196255040	-1237.54274423191	-16.6861411864649	-13.6563900983397	-179.388727638352	-132.566202373970	-62.2462453153652	-226.211252902734	-1236.42880087960	-15.5721978341581	-12.5424467460329
Fem. mouse adipose	Fem. mouse liver	turquoise	proper module	162	3	0.74867236605406	0.857900215741936	0.734595248339868	0.254152051837851	0.375242866108906	0.372162002862333	7	7	5	0.611846777569756	0.775137539876958	0.598754939671295	0.0930995176877668	0.182511615353372	0.188507866660289	0.603469689073745	0.565701577250232	0.717261637891977	0.509871858656609	0.350062224026689	0.549180149620223	0.329532706896725	0.428825879277887	49.2442613059903	39.0785213632335	26.601125976268	59.410001248747	153.351970920945	17.6517048707458	15.9639400533360	-551.10414755023	-333.603558705944	-155.482311163980	-768.604736394515	-5109.19889356457	-69.3065797573803	-56.9433236264315	-549.990204197923	-332.489615353637	-154.368367811674	-767.490793042209	-5108.08495021226	-68.1926364050734	-55.8293802741246
Fem. mouse adipose	Fem. mouse liver	yellow	proper module	87	1	0.834082514616989	0.907113769790357	0.821032337304626	0.432017727558183	0.560341440435437	0.541917752077134	1	1	4	0.88290701406519	0.936882547505272	0.876367655475711	0.518083695761416	0.586152500490514	0.564096842049484	0.61272569303239	0.635943555449491	0.749426628533685	0.600585478898953	0.459976541803238	0.603944765380765	0.462337813717895	0.0297244932237263	40.9549779773330	35.0487548318988	22.7192027746579	46.8612011227673	184.848642051079	23.5570198971465	20.1499565039780	-373.805244525535	-268.691090089646	-113.839512499826	-478.919398961425	-7422.3744395815	-122.274199741757	-89.8707121804497	-372.691301173228	-267.577146737339	-112.725569147519	-477.805455609118	-7421.26049622919	-121.16025638945	-88.7567688281428
[truncated: 51 more columns]
