# Supplementary material for: Is My Network Module Preserved and Reproducible?
Source: PLoS Comput Biol. 2011 Jan 20;7(1):e1001057. doi: 10.1371/journal.pcbi.1001057 (PMC3024255; doi:10.1371/journal.pcbi.1001057)
Supplement: Table S5 — Preservation statistics of simulated modules. This table contains observed preservation statistics and their permutation Z scores of simulated modules in our simulation studies. Columns indicate simulation model, module label, simulated status (preserved or non-preserved), observed preservation statistics, Z scores, empirical p-values, and Bonferoni-corrected empirical p-values. The grey (improper) modules contain all unassigned genes, and the gold module is a random sample representing the entire network as a single module. (0.16 MB CSV) [file pcbi.1001057.s005.csv]

simulation	moduleLabel	simulatedAs	moduleSize	medianRank.qual	propVarExplained.qual	meanSignAwareKME.qual	meanSignAwareCorDat.qual	meanAdj.qual	meanClusterCoeff.qual	meanMAR.qual	medianRank.pres	medianRankDensity.pres	medianRankConnectivity.pres	propVarExplained.pres	meanSignAwareKME.pres	meanSignAwareCorDat.pres	meanAdj.pres	meanClusterCoeff.pres	meanMAR.pres	cor.kIM	cor.kME	cor.kMEall	cor.cor	cor.clusterCoeff	cor.MAR	accuracy	minusLogFisherP	coClustering	separability.qual	separability.pres	Zsummary.qual	Z.propVarExplained.qual	Z.meanSignAwareKME.qual	Z.meanSignAwareCorDat.qual	Z.meanAdj.qual	Z.meanClusterCoeff.qual	Z.meanMAR.qual	log.psummary.qual	log.p.propVarExplained.qual	log.p.meanSignAwareKME.qual	log.p.meanSignAwareCorDat.qual	log.p.meanAdj.qual	log.p.meanClusterCoeff.qual	log.p.meanMAR.qual	log.p.Bonfsummary.qual	log.p.Bonf.propVarExplained.qual	log.p.Bonf.meanSignAwareKME.qual	log.p.Bonf.meanSignAwareCorDat.qual	log.p.Bonf.meanAdj.qual
Weak preservation	0	NA	1000	22	0.0198920715745566	0.112414404182265	0.00346517415500906	0.000473911124422093	0.00129239984424103	0.00146931232908113	16	15.5	16	0.0173618775700427	0.00865353062277344	0.000180119196637593	0.000447642306599511	0.00117162430149840	0.00132025471627033	0.0333181727671739	0.0684034920948142	0.00427252923814687	0.00200663817454111	-0.029132016553594	-0.0287769369019922	0	NA	NA	0.385344252735005	0.84434413013135	-13.3970330142407	-13.7764974764823	-11.4870606694043	-13.0175685519990	-22.9667441123814	-20.8463624268312	-21.0733201774486	-1.05556358636667e-39	-7.66501470134384e-44	-3.32750993438891e-31	-2.11105052258633e-39	-2.17685928614141e-117	-3.5712023315826e-97	-3.03525214334988e-99	0	0	0	0	0
Weak preservation	0.1	NA	1000	21	0.0312302472035992	0.134408577565700	0.00876072731421054	0.000601651876701836	0.00338012661693708	0.00407011341003385	13	16	13	0.0172810200971394	0.00514197211749392	0.000473073830907594	0.000448556642444475	0.00116228423457720	0.00130906379013888	0.0755875924580794	0.0660858420616242	0.031440419507054	0.00906589779219985	0.0300178462033782	0.0288835588236061	NA	NA	NA	0.214423646986008	0.693087325754437	1.45024911919546	2.91575175312011	0.230386593836579	2.00821143659519	0.892286801795725	0.381164674481711	0.451217562688832	-1.19085011350125	-2.75100635165248	-0.388387468432402	-1.65149236857922	-0.730207858423271	-0.454024597011968	-0.486893816816742	-0.154534843878508	-1.40858367083028	0	-0.309069687757017	0
Weak preservation	1	preserved	112	14.5	0.351637134451308	0.587331105753858	0.339193989481983	0.0110698390194254	0.0157144175242372	0.0169758294275846	4	4	8	0.0578705274474889	0.209953021487017	0.0380589242080645	0.000667655409468369	0.00168010318038150	0.00171548775753324	0.199349151551071	0.286604039038713	0.296134453419044	0.0642414807290019	-0.0246720109536387	-0.0350944311666234	0.107142857142857	1.33070987596000	0.055984555984556	0.834460124915222	0.86602637599704	106.364446582627	94.9293888290816	50.4401482883113	117.799504336172	189.091850655853	11.0092805485401	11.7532522220691	-2487.49031142588	-1959.21819708991	-554.569905888371	-3015.76242576185	-7766.93345493313	-27.7635312295395	-31.4688261326668	-2486.14788874506	-1957.87577440908	-553.227483207549	-3014.42000308103	-7765.5910322523
Weak preservation	2	non-preserved	108	4	0.365068772957872	0.597346924284779	0.35097193961728	0.0125711261847824	0.0178084273577256	0.0190038574545841	15	20	11	0.0355522804898998	0.00961422589327811	-0.00118250603315816	0.000432302158796888	0.00114422511400110	0.00115984282018786	0.146628774273988	0.138936402053195	0.0197540828222903	0.0100690248418818	0.269061553675584	0.296868632352219	0.101851851851852	1.10697257215334	0.0524402907580478	0.8549343824146	0.86559070567482	109.180965008345	88.2277582619147	52.5009063465298	130.134171754775	234.71207517277	12.8788601011635	13.4580305551981	-2686.26479493113	-1692.64869490010	-600.652162323503	-3679.88089496215	-11965.3586380014	-37.5286826456405	-40.8598383872458	-2684.92237225031	-1691.30627221928	-599.309739642681	-3678.53847228133	-11964.0162153206
Weak preservation	3	preserved	117	8	0.358921194261732	0.591619032009168	0.344562498828408	0.0120562942654615	0.0174461282772123	0.0185590617878548	6	7	2	0.0552762853235233	0.189986489300656	0.0320365009003207	0.000635630123166144	0.00157766225038430	0.00161042478283161	0.414991658889809	0.364273790235019	0.276216311680801	0.110236797547725	0.343923630171913	0.368735106885497	0.128205128205128	1.37996904988310	0.0649867374005305	0.837636899984463	0.825942251670743	119.562035313661	105.803308942842	54.4471327523795	133.320761684480	230.778364254942	11.9499697260213	12.4124207410155	-3147.71759058736	-2433.24371303928	-645.866093186951	-3862.19146813544	-11567.7319375656	-32.4884582493839	-34.951203012794	-3146.37516790654	-2431.90129035846	-644.523670506129	-3860.84904545462	-11566.3895148848
Weak preservation	4	non-preserved	105	7	0.358922354902627	0.592593047010089	0.345067817228629	0.0118341726427963	0.0167695161204951	0.0179147640321374	18	17	18	0.0374362189760193	0.0114289793268650	-0.000540294242476806	0.000441235525595653	0.00125228561804318	0.00127001215034323	-0.148309231108475	0.0592788774122617	0.0165203522898204	-0.00388154546983369	-0.135918997508652	-0.146675411176663	0.0857142857142857	1.18589682236136	0.0492673992673993	0.75356367252443	0.846454734402632	113.040974543602	92.692593628593	47.1930135083508	133.389355458611	218.561274541793	11.9866919243269	12.6125378296747	-2867.12078140535	-1868.07723777352	-485.699268310962	-3866.16432503718	-10375.6518980480	-32.6806467093418	-36.0455193868565	-2865.77835872453	-1866.73481509270	-484.356845630140	-3864.82190235636	-10374.3094753671
Weak preservation	5	preserved	106	5	0.363376866560898	0.597166661096367	0.350641387761128	0.0120989000021186	0.0166557020872366	0.0178653676654041	6	7	6	0.0533843329570415	0.199289926591222	0.0330643653607266	0.000626672849464568	0.00153457417066760	0.00156262031139994	0.299472380109129	0.30677012669138	0.283199047744350	0.0608622137924482	0.249564404329476	0.250902481957824	0.141509433962264	3.30278389574993	0.0688230008984726	0.873221575545889	0.847081882507838	118.246372578869	98.6164764030892	51.4056863352779	137.876268754649	238.829592944009	11.8548017304495	12.5222840194810	-3122.33696013587	-2114.19547689071	-575.931531577211	-4130.47844338104	-12388.7634059897	-31.9930963837199	-35.5498373211307	-3120.99453745505	-2112.85305420989	-574.589108896389	-4129.13602070021	-12387.4209833088
Weak preservation	6	non-preserved	111	19	0.349647525554878	0.583872818992854	0.335046009867307	0.0110543160309148	0.0157475566288561	0.0168789103257659	19	18.5	19	0.0376741834390638	0.00477001252302301	-0.00226952146301283	0.000444061693333315	0.00128372244144018	0.00130308138579330	0.112059112961883	0.0243997326802234	0.00204856298812765	-0.00475485456798589	0.103079694575348	0.0901844079905837	0.171171171171171	2.12199478383342	0.065028665028665	0.813976715486225	0.802220196818609	102.083366215987	79.4743654946002	42.3431914771097	124.692366937373	205.728657381269	11.2538926758517	11.8987670128918	-2376.29002044247	-1373.83931057620	-391.359363054432	-3378.74073030874	-9193.31312385366	-28.9554764611887	-32.2214559137152	-2374.94759776164	-1372.49688789537	-390.01694037361	-3377.39830762791	-9191.97070117284
Weak preservation	7	preserved	97	1	0.373816299711093	0.606459125662582	0.361312296395184	0.0131887071944527	0.0182549547950759	0.0195848200467881	4	3	5	0.0625814055672978	0.211155117710847	0.0378914222561698	0.000679091993190766	0.00166431075323846	0.00169428887148121	0.302988479657437	0.317805519484168	0.228749036207926	0.0656784518101839	0.184803861402572	0.200103015756488	0.144329896907216	3.15687900484215	0.0599226804123711	0.832628223564095	0.745409950887556	108.529442812359	83.438913559784	45.3047146383887	133.619972064935	210.029203937265	11.7942216939850	12.4809114010184	-2696.82363624830	-1514.11096837802	-447.753884805682	-3879.53630411858	-9581.57834347906	-31.6798042370541	-35.3237904453291	-2695.48121356748	-1512.7685456972	-446.41146212486	-3878.19388143776	-9580.23592079824
Weak preservation	8	non-preserved	95	16.5	0.351218425774516	0.58548287411908	0.335979190875578	0.0112141265291326	0.0165299725846579	0.0176681879780723	15	14.5	15	0.0384175965939958	0.00771246027928994	0.000142258543606116	0.000455046840551836	0.00136599333848622	0.00138461041004989	-0.0396247763751317	0.105529134890956	0.0152140633243976	0.00515481835497333	-0.248046895673328	-0.233379037765695	0.126315789473684	0.915712115523266	0.0530795072788354	0.752715681156149	0.85536754291052	96.2995382045607	77.7529446031767	45.5664313990047	114.846131805945	187.739892070563	10.8213498601502	11.4245515408846	-2090.80491092522	-1315.05795236198	-452.920688692832	-2866.55186948845	-7656.30230792689	-26.8652961692953	-29.8023350061755	-2089.46248824439	-1313.71552968116	-451.57826601201	-2865.20944680763	-7654.95988524607
Weak preservation	9	preserved	106	17.5	0.349787735240673	0.58531840412001	0.336487977143007	0.0107945207834766	0.0151288349041031	0.0163107427994808	9	9	1	0.0530890137085298	0.188350260191744	0.0306520188059873	0.00062087341992242	0.00154031084267852	0.00156864932199044	0.474108855606511	0.391807613903536	0.217536857226541	0.0809947658537362	0.286601683159243	0.303528438367110	0.141509433962264	3.68382640134387	0.0637915543575921	0.764832085765788	0.836745457064137	100.550414575921	89.3255121610763	53.1726892672652	111.775316990765	187.819946194913	10.3897853908252	11.1078989635198	-2225.20140451419	-1734.97818800888	-616.072901318012	-2715.42462101949	-7662.83104961685	-24.8601628247237	-28.2409764478557	-2223.85898183336	-1733.63576532806	-614.73047863719	-2714.08219833867	-7661.48862693603
Weak preservation	10	non-preserved	107	20	0.34523391191976	0.580227241534151	0.330592408690051	0.0105869648909898	0.0151518772015921	0.0162836817257452	16	18	11	0.0380719578335576	0.0070507848717732	-0.000832152150104797	0.000437753740839382	0.00120292973665402	0.00121960035918471	0.0919926088183207	0.205519715181393	0.0203450203318111	0.0104646966437309	0.0233491979707601	-0.0150182207981626	0.121495327102804	0.91209010359042	0.0539587374360783	0.78124529133307	0.839642318363407	102.969392825138	83.3930327331632	50.5537783429959	122.545752917112	184.180439543853	9.15902690299263	9.73878772084395	-2387.96818047981	-1512.44860042494	-557.06285227081	-3263.48776053468	-7368.82736314322	-19.5819690790246	-21.9871689608307	-2386.62575779898	-1511.10617774412	-555.720429589988	-3262.14533785385	-7367.4849404624
Weak preservation	11	preserved	101	3	0.366921625046997	0.598499439152187	0.351940595914112	0.0129224824465586	0.0187503081876643	0.0199484996907827	5	5	7	0.0561270243161101	0.201293420137173	0.0340143024915383	0.000637525298785496	0.00160892839715667	0.00163807706747633	0.235722885322175	0.293117338684268	0.257601766209498	0.0806781725090644	0.114350988886001	0.107158164538889	0.108910891089109	1.14841154422565	0.0558415841584158	0.872165704868304	0.86559070567482	105.726508647371	82.21019311039	44.5250872300297	129.242824184352	222.604187384962	14.2379782390762	14.8308440672088	-2549.79084595988	-1469.90714986389	-432.538712491475	-3629.67454205588	-10762.9622679427	-45.5747487670312	-49.3345986114758	-2548.44842327906	-1468.56472718306	-431.196289810653	-3628.33211937506	-10761.6198452619
Weak preservation	12	non-preserved	96	11	0.357137151459974	0.589767694935424	0.341142548054457	0.0119227099795306	0.0176894386243957	0.0187960816023762	17	18	15	0.0373487804317632	0.0179763883520597	-0.000550724806363376	0.000440614662126555	0.00121624406962021	0.00123174562239763	0.0368124084891912	0.0260241926609074	0.0278639558593091	0.00785293276244675	0.0431431638328468	0.0275793612258342	0.09375	1.05891351229645	0.0524122807017544	0.872165704868304	0.839642318363407	98.3056721868171	83.0309970425325	46.1009658872328	113.580347331102	201.635696588959	11.8528489060627	12.3826031604618	-2151.56233293345	-1499.36327780921	-463.565830214237	-2803.76138805769	-8831.24908479749	-31.9829725816448	-34.7896286957961	-2150.21991025263	-1498.02085512838	-462.223407533415	-2802.41896537687	-8829.90666211666
Weak preservation	13	preserved	94	9.5	0.357315607023497	0.591036237825221	0.342486639188617	0.0115900415865599	0.0164172180878504	0.0175126869162769	8	7	12	0.0550391663962113	0.193786783987174	0.0315828762804688	0.000636653230082207	0.0016124491681837	0.00163956173007684	-0.00187404154346837	0.126866779611410	0.254278931897519	0.036238745145391	-0.136548536915666	-0.132661318887484	0.148936170212766	1.23676853615872	0.0592541752459391	0.812747737404671	0.836745457064137	99.9023053517828	78.1659851425709	44.4042736984113	121.638625560995	167.316227147526	9.89779761144334	10.4299202312696	-2272.21488145270	-1329.04471703581	-430.204531912034	-3215.38504586958	-6081.59882381648	-22.6720867232785	-25.0432549387619	-2270.87245877187	-1327.70229435499	-428.862109231212	-3214.04262318876	-6080.25640113566
Weak preservation	14	non-preserved	103	12.5	0.352797003890153	0.587941479298821	0.33941582014934	0.0111567874101969	0.0159021078876683	0.0169418042174707	14	13.5	14	0.0387072970837209	0.00207857397043087	0.00064928065755415	0.000447693620387881	0.00123066274059103	0.00124735496392884	0.0671939290261599	0.106267653980307	0.020860904691074	-0.000136316127381413	0.117588111157134	0.102972442390716	0.087378640776699	1.21035241297870	0.0538739767751761	0.812747737404671	0.806710579026457	111.848286457157	99.408433314019	47.4358818304228	124.288139600294	219.225313385577	11.4078037667353	11.9531354755225	-2752.56906914792	-2148.25354280197	-490.692051880491	-3356.88459549387	-10438.7795035261	-29.7186721298899	-32.5050035307617	-2751.22664646710	-2146.91112012115	-489.349629199668	-3355.54217281304	-10437.4370808453
Weak preservation	15	preserved	95	17	0.349770312313945	0.586067397382375	0.336647952018942	0.0106574911825435	0.0149170127849211	0.0159753429416086	10	10	9	0.0516355353031103	0.188208457669446	0.0289802352822700	0.000604665663373323	0.00151916570578226	0.00154371466573212	0.251967363784713	0.270380224681173	0.205165334718168	0.0424404657333134	0.271827223332177	0.292149442907548	0.126315789473684	2.28740566873673	0.0669652855543113	0.758010266222963	0.745409950887556	98.4310131299361	85.2119544201255	44.2021968126646	111.650071839747	169.801863557124	9.58314681624012	10.1817148381044	-2144.20011996574	-1579.0525253777	-426.314462255108	-2709.34771455378	-6263.56440988014	-21.327291406502	-23.9220755211674	-2142.85769728492	-1577.71010269688	-424.972039574286	-2708.00529187296	-6262.22198719932
Weak preservation	16	non-preserved	96	15	0.351860711831634	0.587078100356483	0.337946489699953	0.0110280431124598	0.0156366474887780	0.0168268245429250	17	11.5	21	0.0410559729221084	0.0231216873405736	-0.000948475173681594	0.000449172552927555	0.00128386808879379	0.00130065520274492	-0.155200548517584	0.0596428927953799	0.0146322612345893	-0.0124056422849652	-0.0830828326564589	-0.0858483241860134	0.114583333333333	1.75535942035935	0.0600877192982456	0.75356367252443	0.768374556255827	107.790055254579	84.7254530170914	47.9139786301657	130.854657492066	200.372688873514	10.9197349576089	11.6644892137413	-2640.90641061799	-1561.09743751427	-500.595378008795	-3720.71538372172	-8720.99208268807	-27.3336406284029	-31.0142115782905	-2639.56398793717	-1559.75501483344	-499.252955327973	-3719.3729610409	-8719.64966000725
Weak preservation	17	preserved	93	10	0.358190606366993	0.590962964440109	0.342402032467349	0.0118178786658152	0.0169272152009756	0.0180450660651128	2	1.5	3	0.0656944036880737	0.219758986529061	0.0415875282049309	0.000701084531569685	0.00177343525156229	0.00180672864711195	0.346294535787991	0.318708903761961	0.249996582506680	0.0817858766055082	0.195187007232542	0.184672120238232	0.182795698924731	5.3917235455571	0.0733987844787284	0.832628223564095	0.846454734402632	96.4471829455799	74.9684985940346	46.4114954555014	117.925867297125	199.77711818854	12.7449581375535	13.3853242454135	-2122.46623596062	-1222.70142531365	-469.806917415243	-3022.23104660759	-8669.2408035294	-36.7791478640295	-40.4337089935315	-2121.1238132798	-1221.35900263283	-468.464494734421	-3020.88862392677	-8667.89838084857
Weak preservation	18	non-preserved	91	6	0.362851917634474	0.597183137446944	0.349615025353615	0.0118932948783318	0.0163710208708033	0.0176570400558979	20	20.5	20	0.0384793784156302	0.000176218149802112	-0.00118554914683134	0.000440217209712921	0.00123418714992051	0.00124932630864997	-0.0627730608203774	0.0193025320407142	0.00956724741922029	-0.00739049559115533	0.0211017756555791	-0.0186214783479298	0.109890109890110	1.59172696716456	0.0578754578754579	0.842503836715471	0.768374556255827	100.501739693547	85.1611689747499	45.6338901083533	115.842310412343	193.946547869241	10.4239410751681	11.1899422639481	-2246.81547877182	-1577.17340547367	-454.257275962998	-2916.45755206998	-8170.73745511196	-25.0159345212911	-28.6413695649144	-2245.473056091	-1575.83098279284	-452.914853282176	-2915.11512938915	-8169.39503243113
Weak preservation	19	preserved	89	12.5	0.353384748953217	0.587654570172695	0.338148818470291	0.0112309574228936	0.0162044244673475	0.0173327966759476	2	1.5	2	0.0618177576489892	0.226137636927727	0.0430581763206359	0.000699581400790673	0.0018138791912594	0.00184642179701447	0.330478802481997	0.38431454206254	0.245876840782699	0.0981761025758439	0.187057532263733	0.212042022492214	0.123595505617978	2.55686800658655	0.0689479060265577	0.764832085765788	0.86493100690055	95.4826872103867	80.4982775838326	46.2488713673348	110.467096836941	181.138714761409	10.5493170327384	11.1849718043336	-2030.84941007959	-1409.41313545338	-466.53324440031	-2652.2856847058	-7127.52604660239	-25.5920343661107	-28.6170298518668	-2029.50698739877	-1408.07071277256	-465.190821719488	-2650.94326202498	-7126.18362392157
Weak preservation	20	non-preserved	90	2	0.374145406441004	0.60618682443565	0.360502379284698	0.0131009269378186	0.0180511277483806	0.0193111066897348	16	13.5	22	0.0398768458272857	0.0199794744185645	-1.27075824939001e-05	0.000447305927106592	0.00120764517086909	0.00122191032273117	-0.225954059591259	0.0109119711879965	0.0219510213311628	-0.0285352969334693	-0.245564233126913	-0.244460204607199	0.111111111111111	1.50731522555576	0.0534332084893883	0.752715681156149	0.848737868787224	102.049203882329	92.8405390424828	48.0501131063498	111.257868722175	200.770305104355	10.6557747630033	11.2630674142043	-2282.20020206521	-1874.03835623002	-503.433425314452	-2690.36204790040	-8755.62813814075	-26.0865188675628	-29.0006848438769	-2280.85777938439	-1872.69593354920	-502.09100263363	-2689.01962521957	-8754.28571545992
Strong preservation	0	NA	1000	12	0.0188618177861533	0.110351986079098	0.0808804514921678	1.50848315004796e-05	0.000519221701076911	0.00052309357176933	8	8	8	0.0211562634847647	0.0123004027073445	0.00126255105972223	1.56517252469739e-05	0.000584421260653902	0.000589253490249075	0.107022223798701	0.0820617190136386	0.293092938018483	0.0148418789134871	0.0569846422638495	0.0570823781046567	0.909986859395532	165.18040718699	0.828022231034462	0.56874353271437	0.114369467925761	-20.7874348411632	-22.5764742781342	-20.9011420413583	-20.6737276409681	-11.2682071615177	-16.8256923563533	-18.6408655432507	-6.540865149571e-96	-1.60269773429336e-113	-1.13522833196687e-97	-1.29682074659453e-95	-4.09032282356137e-30	-3.43530152847193e-64	-3.25280760008848e-78	0	0	0	0	0
Strong preservation	0.1	NA	1000	11	0.0981576290230154	0.229262980570506	0.110610225028757	0.00140307969187281	0.0278657347973206	0.0262283734146827	6	6	6	0.0809550251290071	0.108717113677425	0.0198225350456070	0.000613629972591591	0.0129080833302279	0.0122546588742864	0.430927215263826	0.432694360473554	0.474503347299709	0.347932515251441	0.427452803753363	0.487788215988238	NA	NA	NA	0.097269411193816	0.00843165141341695	0.224462980301736	0.418669024567253	-0.363796630456529	0.0302569360362194	0.565325273908104	0.964662319647286	0.955453577099269	-0.391536574230066	-0.471431622434521	-0.192468313373538	-0.311641526025611	-0.543745940415624	-0.776356151381846	-0.770384227026569	0	0	0	0	0
Strong preservation	1	preserved	30	1	0.521457780005533	0.714559389381737	0.494073654066313	0.0288719891366998	0.0511907367077986	0.0517624839634945	1	1	1	0.497228002288517	0.695371497030766	0.466241167133137	0.0235993707683779	0.0435374393871608	0.0438032219294558	0.912364282148665	0.996240543161614	0.267249513438585	0.98223954868417	0.853760609940877	0.885959029764678	0.866666666666667	57.662618409409	0.747126436781609	0.77925623167144	0.880024444024803	17.5432910524531	14.1448530372022	15.0054624494653	28.7586874608514	20.0811196554408	3.35531855927853	3.33994330367164	-69.8694187166174	-44.9979722789589	-50.470967519	-181.452636603930	-89.2678699142347	-3.40190119671799	-3.37780932436901	-68.7902374705697	-43.9187910329112	-49.3917862729524	-180.373455357883	-88.188688668187
Strong preservation	2	preserved	75	4	0.474148237049177	0.677026839513895	0.451348046071812	0.0218589131298220	0.0445375969966342	0.0435866491343992	2	2	3	0.456901173997043	0.658242465853265	0.426103203604992	0.0212257433128037	0.0458367147432094	0.0448458862356998	0.895369485546524	0.992457198359781	0.508846444945295	0.972990495116118	0.881729530143448	0.890977410476145	0.866666666666667	127.796412948284	0.74954954954955	0.814534033790257	0.902926666244321	26.1039733440096	20.6642132053198	18.2803208742439	42.5813372455956	31.5437334826995	3.42582880366341	3.12741393741629	-156.20039474427	-94.4392998017065	-74.2264858001973	-395.753472453059	-217.961489686833	-3.51362154573784	-3.05465097925353	-155.121213498222	-93.3601185556589	-73.1473045541497	-394.674291207011	-216.882308440786
Strong preservation	3	preserved	207	5	0.437635476726011	0.645897772958808	0.414496688228328	0.0176983795608682	0.0442297193101004	0.0395831697017359	3	3	3	0.436032152776909	0.642978238102903	0.410441354186129	0.0176064954903337	0.045080276572696	0.0397367724220102	0.907134111547171	0.992988824603922	0.683704092079144	0.970704145399038	0.893483335124463	0.909669850534455	0.932367149758454	200	0.86900239200788	0.842277714203757	1	42.7784572211456	35.7803454697655	30.4276933038983	81.2520358070685	49.7765689725257	4.95001519355058	3.58262015364037	-410.037826398473	-279.952163237791	-202.92740980757	-1435.89191004534	-540.123489559156	-6.43058109346849	-3.76934028228678	-408.958645152426	-278.872981991743	-201.848228561522	-1434.81272879929	-539.044308313109
Strong preservation	4	preserved	443	8	0.415742518311586	0.627255467370133	0.392207111282981	0.0151389310612408	0.0472706026935883	0.0373974104603859	4	4	4	0.412857021294459	0.619596612181695	0.382171022122903	0.0158443030214699	0.0473295981996472	0.0383735846758038	0.917493930560088	0.990855486457854	0.836374612905748	0.963713757597864	0.88399283580915	0.916210674188009	0.927765237020316	200	0.860596713073144	0.84852086768047	0.792740782293731	53.7111578041494	51.3501465524297	44.1617943276513	107.748951847025	56.0721690558691	7.34305274325163	4.01403378685231	-629.784917994222	-574.69179519624	-425.538822761603	-2523.47553121727	-684.878040792204	-12.9813489969373	-4.52512989594723	-628.705736748174	-573.612613950192	-424.459641515555	-2522.39634997123	-683.798859546156
Strong preservation	5	preserved	949	10	0.397619311767189	0.609638397809049	0.371233221180924	0.0134949290461664	0.0472881704437788	0.0347414504382673	5	5	5	0.395165062629664	0.60294344092044	0.362010395908022	0.0137917246369598	0.0482628074966081	0.0354802674527764	0.920765768341494	0.989985298305723	0.90693115447132	0.9593536912428	0.86516700031618	0.921510512345345	0.933614330874605	200	0.871570340531672	0.818626787192478	0.936458572510584	64.4978149971462	62.4839915265844	48.6655228690876	119.532890547661	66.511638467708	8.78282956665224	4.0726744722417	-906.414769071692	-849.991911000855	-516.363496330648	-3105.10069016390	-962.83762714253	-18.0985072572991	-4.63379788039493	-905.335587825644	-848.912729754807	-515.284315084601	-3104.02150891786	-961.758445896482
Strong preservation	6	non-preserved	35	2	0.487321582872818	0.688488837809886	0.459004214505991	0.0223298823752288	0.0442666061708836	0.0445642117394567	7	7	7	0.0664458104817877	0.0975069057446454	0.00827341964964652	2.09119834855988e-05	0.000379706603444321	0.000379776113410194	0.101336263042391	0.43827901413982	0.173019298148296	0.0803022590194556	0.162658956139059	0.114916691730933	0	0	0	0.77925623167144	0.867092662752046	17.47819859373	14.5526884162330	13.1758592300262	28.0854580522217	20.4037087712269	2.50868241266321	2.47579110381079	-69.8311783422582	-47.5516635909885	-39.2188058176213	-173.132333936206	-92.1106930935278	-2.21759051215685	-2.17736995598229	-68.7519970962105	-46.4724823449409	-38.1396245715737	-172.053152690159	-91.0315118474802
Strong preservation	7	non-preserved	71	3	0.475801164794419	0.67846816401749	0.452851072161094	0.0222741696800644	0.0462207408601607	0.0450655957773267	11	9.5	11	0.0436534310060487	0.00582112570627666	-0.000407183297363606	1.48242480917484e-05	0.000276330419235949	0.000276449793804967	-0.0609276123424412	0.000777656930567168	0.0688712097802659	-0.0111265687468165	0.0612630070925593	0.0994126425030422	0	0	0	0.814534033790257	0.95049935114048	23.4080263882731	19.0829672888107	16.9881631351115	40.6987902438378	27.7330854877356	3.56420724154989	3.2755723530308	-124.806496868618	-80.757181565646	-64.2989197956392	-361.689783324363	-168.855812171590	-3.73878766819294	-3.27799123668243	-123.727315622571	-79.6780003195984	-63.2197385495916	-360.610602078315	-167.776630925543
Strong preservation	8	non-preserved	206	6	0.436094058982512	0.644447985894643	0.41262108860767	0.0179966080292896	0.0478407166569577	0.0416781254494005	12	11	12	0.0261661733440315	0.000617610868276456	-0.000895941515128195	1.44229526943036e-05	0.000435857808176346	0.000436499280703722	-0.075167712224721	0.0572890236605272	0.00218956121443447	-0.0120029194554556	-0.0104392693569756	-0.0420308256260713	0	0	0	0.85370555548095	0.880571992920485	43.149804329449	34.5080691261924	28.8698997338389	74.1454195839018	51.7915395327056	6.32144894244066	4.4659066202368	-422.549575787805	-260.517793224158	-182.846006811980	-1196.04560094662	-584.581358351453	-9.88752571326375	-5.39940614588353	-421.470394541758	-259.43861197811	-181.766825565932	-1194.96641970057	-583.502177105405
Strong preservation	9	non-preserved	441	7	0.418536475073809	0.630174346689275	0.395874924530371	0.0150124852025906	0.0436627818208296	0.0358373354274722	10	10.5	10	0.0206120287780919	0.00840662806583826	-0.000115820531038807	1.43699487933498e-05	0.000455104603634368	0.000456536619668823	0.061924942761751	0.0283424751987734	0.0183122983280975	-0.00319055544795778	0.0391747787722993	0.0616437188376348	0	0	0	0.869740825358138	0.880024444024803	57.1273730708679	53.6550841840088	45.748927195952	103.777268127107	60.599661957727	5.98570981117493	3.3618368882345	-713.441365507004	-627.267107570672	-456.541109853444	-2341.03051595284	-799.615623443335	-8.96768713808525	-3.41214404182040	-712.362184260956	-626.187926324624	-455.461928607396	-2339.95133470679	-798.536442197288
Strong preservation	10	non-preserved	941	9	0.400132738300435	0.612054524756097	0.374168585850629	0.0137365243239258	0.0475953875573395	0.0350596599305026	10	11	10	0.0171429887959732	0.00534203328372352	0.000158203400985367	1.43802454976373e-05	0.00049477554474589	0.000498124366939513	0.0125081482806461	0.0326426603951902	0.0519425572980451	0.000740080307224898	0.0385733565783157	0.0494554075426517	0.00425079702444208	0	1.35663734822620e-05	0.917355587996401	0.792740782293731	71.9153105928093	68.7555229988893	52.5286168367297	134.52942427466	75.0750981867293	9.12917000588106	4.39834780796224	-1127.46831440042	-1028.76140632475	-601.284380902259	-3932.49474345567	-1226.17522247609	-19.462014440555	-5.26329252712602	-1126.38913315437	-1027.68222507870	-600.205199656211	-3931.41556220962	-1225.09604123004
Permuted	0	NA	1000	12	0.0188618177861533	0.110351986079098	0.0808804514921678	1.50848315004796e-05	0.000519221701076911	0.00052309357176933	9	9	7	0.0889046543082921	0.00883227130885263	6.10097459489603e-05	0.00130399179896685	0.02783032598039	0.0263812614056138	0.0113305832666841	0.0279858152719641	0.0109403234178036	0.000263338978881740	-0.0716559078687376	-0.0608040404521383	0.293692509855453	0.0874108602460697	0.08611890821534	0.56874353271437	0.0100375350157037	-20.7874348411632	-22.5764742781342	-20.9011420413583	-20.6737276409681	-11.2682071615177	-16.8256923563533	-18.6408655432507	-6.540865149571e-96	-1.60269773429336e-113	-1.13522833196687e-97	-1.29682074659453e-95	-4.09032282356137e-30	-3.43530152847193e-64	-3.25280760008848e-78	0	0	0	0	0
Permuted	0.1	NA	1000	11	0.0981576290230154	0.229262980570506	0.110610225028757	0.00140307969187281	0.0278657347973206	0.0262283734146827	8	9	8	0.0919251310744507	0.0158707965713489	-3.37614184157014e-05	0.00144468452328266	0.0282326515070369	0.0263436306015034	0.0269299944873832	0.0203621748839956	0.0243558546952994	-0.00123858368893131	0.0513373972400663	0.0302296605350282	NA	NA	NA	0.097269411193816	0.0693925506453485	0.224462980301736	0.418669024567253	-0.363796630456529	0.0302569360362194	0.565325273908104	0.964662319647286	0.955453577099269	-0.391536574230066	-0.471431622434521	-0.192468313373538	-0.311641526025611	-0.543745940415624	-0.776356151381846	-0.770384227026569	0	0	0	0	0
Permuted	1	non-preserved	71	3	0.475801164794419	0.67846816401749	0.452851072161094	0.0222741696800644	0.0462207408601607	0.0450655957773267	2	1	2	0.157416472007520	0.00602969196303673	0.00741419029440812	0.00353689382650055	0.0326899174787367	0.0333999773721896	0.0514828500430363	0.107123549986703	0.00914996544759896	0.0119035425306935	-0.0247693665998607	-0.036108928316173	0.281690140845070	1.34576368987106	0.154124748490946	0.814534033790257	0.0313177972036236	23.4080263882731	19.0829672888107	16.9881631351115	40.6987902438378	27.7330854877356	3.56420724154989	3.2755723530308	-124.806496868618	-80.757181565646	-64.2989197956392	-361.689783324363	-168.855812171590	-3.73878766819294	-3.27799123668243	-123.727315622571	-79.6780003195984	-63.2197385495916	-360.610602078315	-167.776630925543
Permuted	2	non-preserved	206	6	0.436094058982512	0.644447985894643	0.41262108860767	0.0179966080292896	0.0478407166569577	0.0416781254494005	10	9.5	10	0.0945958188852424	0.00590276111817421	-0.00122449529436507	0.00132965065651268	0.0271252550504002	0.0277082435850457	-0.0450406012238707	0.0440588577353873	0.0160102242677037	-0.0102709546444017	-0.016272076876831	-0.0277920571406217	0.203883495145631	1.84513172950835	0.095287710158655	0.85370555548095	0.379673367912607	43.149804329449	34.5080691261924	28.8698997338389	74.1454195839018	51.7915395327056	6.32144894244066	4.4659066202368	-422.549575787805	-260.517793224158	-182.846006811980	-1196.04560094662	-584.581358351453	-9.88752571326375	-5.39940614588353	-421.470394541758	-259.43861197811	-181.766825565932	-1194.96641970057	-583.502177105405
Permuted	3	non-preserved	441	7	0.418536475073809	0.630174346689275	0.395874924530371	0.0150124852025906	0.0436627818208296	0.0358373354274722	7	6.5	9	0.0995804830556518	0.0304495225779038	0.000864641906999198	0.00126758878311048	0.0234731573803927	0.0232823268135236	-0.0526992332836779	0.046852924953753	0.00371836908045261	-0.00405619766027425	-0.0249670800978949	-0.00754083060122387	0.219954648526077	1.15071108509502	0.0995877138734282	0.869740825358138	0.0280850666820237	57.1273730708679	53.6550841840088	45.748927195952	103.777268127107	60.599661957727	5.98570981117493	3.3618368882345	-713.441365507004	-627.267107570672	-456.541109853444	-2341.03051595284	-799.615623443335	-8.96768713808525	-3.41214404182040	-712.362184260956	-626.187926324624	-455.461928607396	-2339.95133470679	-798.536442197288
Permuted	4	non-preserved	941	9	0.400132738300435	0.612054524756097	0.374168585850629	0.0137365243239258	0.0475953875573395	0.0350596599305026	5	6.5	5	0.0848181515680108	0.0360894552519146	0.00173794730328275	0.00123652841213215	0.0260322315255815	0.0244371504198616	0.00261516587277239	0.0497132767861815	0.0277556982227698	0.00257748631603135	0.0523068543299991	0.0111574923625277	0.190223166843783	0.53032031505756	0.081355280710878	0.917355587996401	0.0128908603811013	71.9153105928093	68.7555229988893	52.5286168367297	134.52942427466	75.0750981867293	9.12917000588106	4.39834780796224	-1127.46831440042	-1028.76140632475	-601.284380902259	-3932.49474345567	-1226.17522247609	-19.462014440555	-5.26329252712602	-1126.38913315437	-1027.68222507870	-600.205199656211	-3931.41556220962	-1225.09604123004
Permuted	5	non-preserved	949	10	0.397619311767189	0.609638397809049	0.371233221180924	0.0134949290461664	0.0472881704437788	0.0347414504382673	7	6.5	8	0.0933214675854067	0.0214678395061439	0.00137695748510642	0.00140004013447719	0.0257946116175908	0.0243044427995649	-0.0248351422286542	0.00853944758795847	0.00161471148195655	0.000717953809944862	0.00679739847695494	-0.0198027029060188	0.206533192834563	0.85709321950107	0.100067581687141	0.818626787192478	0.0154546270996161	64.4978149971462	62.4839915265844	48.6655228690876	119.532890547661	66.511638467708	8.78282956665224	4.0726744722417	-906.414769071692	-849.991911000855	-516.363496330648	-3105.10069016390	-962.83762714253	-18.0985072572991	-4.63379788039493	-905.335587825644	-848.912729754807	-515.284315084601	-3104.02150891786	-961.758445896482
Permuted	6	non-preserved	35	2	0.487321582872818	0.688488837809886	0.459004214505991	0.0223298823752288	0.0442666061708836	0.0445642117394567	8	5	9	0.113817828761348	0.0335282285548817	0.0008204031034357	0.000805453045894339	0.0108200801322958	0.0108982533243022	-0.042390478847493	0.0332958807431997	0.00333679608348193	-0.00578699129170243	-0.0112475082628314	-0.0216832397856451	0.2	1.01606005069312	0.117647058823529	0.77925623167144	0.113371375283807	17.47819859373	14.5526884162330	13.1758592300262	28.0854580522217	20.4037087712269	2.50868241266321	2.47579110381079	-69.8311783422582	-47.5516635909885	-39.2188058176213	-173.132333936206	-92.1106930935278	-2.21759051215685	-2.17736995598229	-68.7519970962105	-46.4724823449409	-38.1396245715737	-172.053152690159	-91.0315118474802
Permuted	7	non-preserved	75	4	0.474148237049177	0.677026839513895	0.451348046071812	0.0218589131298220	0.0445375969966342	0.0435866491343992	2	2	1	0.142177813502231	0.0720904192601957	0.00698159129761467	0.00271020075226582	0.0273440230607460	0.0278113991657851	0.0156654849821178	0.156998681851277	0.0178871123649903	0.0331363187958299	0.0727494099465365	0.0861300895012765	0.24	1.01624864073168	0.125765765765766	0.814534033790257	0.0280850666820237	26.1039733440096	20.6642132053198	18.2803208742439	42.5813372455956	31.5437334826995	3.42582880366341	3.12741393741629	-156.20039474427	-94.4392998017065	-74.2264858001973	-395.753472453059	-217.961489686833	-3.51362154573784	-3.05465097925353	-155.121213498222	-93.3601185556589	-73.1473045541497	-394.674291207011	-216.882308440786
Permuted	8	non-preserved	207	5	0.437635476726011	0.645897772958808	0.414496688228328	0.0176983795608682	0.0442297193101004	0.0395831697017359	11	8.5	12	0.102246178906908	0.00306208305779063	-0.000495961178683787	0.00149163656273559	0.0248913699660364	0.0255135112043543	-0.070900634374951	0.0317160874948565	0.0162707031396416	-0.0109562849580638	0.0125754635271803	-0.00905159372676907	0.217391304347826	2.18573714202412	0.0932883073026594	0.842277714203757	0.0337070823386469	42.7784572211456	35.7803454697655	30.4276933038983	81.2520358070685	49.7765689725257	4.95001519355058	3.58262015364037	-410.037826398473	-279.952163237791	-202.92740980757	-1435.89191004534	-540.123489559156	-6.43058109346849	-3.76934028228678	-408.958645152426	-278.872981991743	-201.848228561522	-1434.81272879929	-539.044308313109
Permuted	9	non-preserved	443	8	0.415742518311586	0.627255467370133	0.392207111282981	0.0151389310612408	0.0472706026935883	0.0373974104603859	5	5	4	0.104075275162676	0.0268345446751982	0.00123665978598046	0.00174807328485494	0.0281122368902576	0.0272387178616306	0.0385119458033928	0.0336285249761879	0.00107547610050879	0.00258688792697402	0.0936257170360725	0.0360796975787474	0.212189616252822	1.55902695758216	0.0924690765349376	0.84852086768047	0.0128908603811013	53.7111578041494	51.3501465524297	44.1617943276513	107.748951847025	56.0721690558691	7.34305274325163	4.01403378685231	-629.784917994222	-574.69179519624	-425.538822761603	-2523.47553121727	-684.878040792204	-12.9813489969373	-4.52512989594723	-628.705736748174	-573.612613950192	-424.459641515555	-2522.39634997123	-683.798859546156
Permuted	10	non-preserved	30	1	0.521457780005533	0.714559389381737	0.494073654066313	0.0288719891366998	0.0511907367077986	0.0517624839634945	4	7	3	0.110197799857503	0.0223452389139229	0.000527487061422979	0.000171530846755295	0.00274741042860448	0.00274967368106266	0.221988803729308	0.102456033055715	0.0162343647044251	0.0086040997116504	0.331180485831826	0.365960834983658	0.233333333333333	1.77952023285104	0.0689655172413793	0.77925623167144	0.922488666708208	17.5432910524531	14.1448530372022	15.0054624494653	28.7586874608514	20.0811196554408	3.35531855927853	3.33994330367164	-69.8694187166174	-44.9979722789589	-50.470967519	-181.452636603930	-89.2678699142347	-3.40190119671799	-3.37780932436901	-68.7902374705697	-43.9187910329112	-49.3917862729524	-180.373455357883	-88.188688668187
Half-permuted	0	NA	1000	12	0.0188618177861533	0.110351986079098	0.0808804514921678	1.50848315004796e-05	0.000519221701076911	0.00052309357176933	11	12	8	0.0469766856789181	0.0187245467667291	0.00100349682850617	0.000147768358811205	0.00628622419808311	0.0062640889983745	0.1083042914747	0.0464245744768283	0.0271884339555402	0.013270243965512	0.0613019873368487	0.0988090847140525	0.757555847568988	200	0.573770109401364	0.56874353271437	0.0138834927993331	-20.7874348411632	-22.5764742781342	-20.9011420413583	-20.6737276409681	-11.2682071615177	-16.8256923563533	-18.6408655432507	-6.540865149571e-96	-1.60269773429336e-113	-1.13522833196687e-97	-1.29682074659453e-95	-4.09032282356137e-30	-3.43530152847193e-64	-3.25280760008848e-78	0	0	0	0	0
Half-permuted	0.1	NA	1000	11	0.0981576290230154	0.229262980570506	0.110610225028757	0.00140307969187281	0.0278657347973206	0.0262283734146827	7	9	6	0.0826814084456096	0.108778589090078	0.0204409830929242	0.00112920936870153	0.0243185595359866	0.0232031377629613	0.452371767988272	0.391185916908127	0.410153986016755	0.3020983011115	0.519110731590402	0.487154505610078	NA	NA	NA	0.097269411193816	0.332347586779573	0.224462980301736	0.418669024567253	-0.363796630456529	0.0302569360362194	0.565325273908104	0.964662319647286	0.955453577099269	-0.391536574230066	-0.471431622434521	-0.192468313373538	-0.311641526025611	-0.543745940415624	-0.776356151381846	-0.770384227026569	0	0	0	0	0
Half-permuted	1	preserved	30	1	0.521457780005533	0.714559389381737	0.494073654066313	0.0288719891366998	0.0511907367077986	0.0517624839634945	1	1	1	0.502873853233023	0.699827132180689	0.472670955044237	0.0251313889867769	0.046972360757914	0.0474512398209766	0.915536177077014	0.996791389401814	0.265278974315324	0.98345019799149	0.850363629597816	0.894103024578652	0.966666666666667	68.3975743654399	0.933333333333333	0.77925623167144	0.886549065083333	17.5432910524531	14.1448530372022	15.0054624494653	28.7586874608514	20.0811196554408	3.35531855927853	3.33994330367164	-69.8694187166174	-44.9979722789589	-50.470967519	-181.452636603930	-89.2678699142347	-3.40190119671799	-3.37780932436901	-68.7902374705697	-43.9187910329112	-49.3917862729524	-180.373455357883	-88.188688668187
Half-permuted	2	preserved	75	4	0.474148237049177	0.677026839513895	0.451348046071812	0.0218589131298220	0.0445375969966342	0.0435866491343992	2	2	3	0.460019505115469	0.660708989689245	0.429417019475598	0.0218855921158454	0.0473538041164903	0.0460449642753404	0.891300555206367	0.992538867598098	0.500716125135963	0.973454529680686	0.88783661587324	0.886396871121211	0.88	131.455637336788	0.772972972972973	0.814534033790257	0.895680509025785	26.1039733440096	20.6642132053198	18.2803208742439	42.5813372455956	31.5437334826995	3.42582880366341	3.12741393741629	-156.20039474427	-94.4392998017065	-74.2264858001973	-395.753472453059	-217.961489686833	-3.51362154573784	-3.05465097925353	-155.121213498222	-93.3601185556589	-73.1473045541497	-394.674291207011	-216.882308440786
Half-permuted	3	preserved	207	5	0.437635476726011	0.645897772958808	0.414496688228328	0.0176983795608682	0.0442297193101004	0.0395831697017359	3	3	3	0.434209714562611	0.641221812935625	0.408177665279384	0.0174643977532775	0.0449826657771649	0.0395925421711538	0.900667549613213	0.992846277327417	0.693759755106434	0.970332087648419	0.891847152665224	0.903821819949218	0.942028985507246	200	0.88715351062333	0.842277714203757	0.977592597414714	42.7784572211456	35.7803454697655	30.4276933038983	81.2520358070685	49.7765689725257	4.95001519355058	3.58262015364037	-410.037826398473	-279.952163237791	-202.92740980757	-1435.89191004534	-540.123489559156	-6.43058109346849	-3.76934028228678	-408.958645152426	-278.872981991743	-201.848228561522	-1434.81272879929	-539.044308313109
Half-permuted	4	preserved	443	8	0.415742518311586	0.627255467370133	0.392207111282981	0.0151389310612408	0.0472706026935883	0.0373974104603859	4	4	4	0.412608407260706	0.618862773675515	0.381286421641878	0.0158618172759391	0.0471101503518072	0.0382972113410749	0.919681098556776	0.990477549335787	0.827470609931101	0.963064070403887	0.882926793224541	0.919288462261183	0.9255079006772	200	0.856408894518043	0.84852086768047	0.886549065083333	53.7111578041494	51.3501465524297	44.1617943276513	107.748951847025	56.0721690558691	7.34305274325163	4.01403378685231	-629.784917994222	-574.69179519624	-425.538822761603	-2523.47553121727	-684.878040792204	-12.9813489969373	-4.52512989594723	-628.705736748174	-573.612613950192	-424.459641515555	-2522.39634997123	-683.798859546156
Half-permuted	5	preserved	949	10	0.397619311767189	0.609638397809049	0.371233221180924	0.0134949290461664	0.0472881704437788	0.0347414504382673	5	5	5	0.394704337974423	0.602369617772674	0.361330191915839	0.0138209853413769	0.0483790621337226	0.0356214920270323	0.920138066171504	0.9898973413677	0.910070260975145	0.959189762080735	0.86488022238303	0.92084587940783	0.931506849315068	200	0.86763770880296	0.818626787192478	0.942879797751736	64.4978149971462	62.4839915265844	48.6655228690876	119.532890547661	66.511638467708	8.78282956665224	4.0726744722417	-906.414769071692	-849.991911000855	-516.363496330648	-3105.10069016390	-962.83762714253	-18.0985072572991	-4.63379788039493	-905.335587825644	-848.912729754807	-515.284315084601	-3104.02150891786	-961.758445896482
Half-permuted	6	non-preserved	35	2	0.487321582872818	0.688488837809886	0.459004214505991	0.0223298823752288	0.0442666061708836	0.0445642117394567	7	8	7	0.182895452009902	0.173198707720613	0.0301419685853117	0.00212197783834008	0.0214227416379832	0.0217789329977485	-0.0411778214753986	0.324353162399856	0.072129916331253	0.149055762869247	0.0120685371174394	-0.0376864410988556	0.485714285714286	4.06409081737496	0.273949579831933	0.77925623167144	0.0483154809057142	17.47819859373	14.5526884162330	13.1758592300262	28.0854580522217	20.4037087712269	2.50868241266321	2.47579110381079	-69.8311783422582	-47.5516635909885	-39.2188058176213	-173.132333936206	-92.1106930935278	-2.21759051215685	-2.17736995598229	-68.7519970962105	-46.4724823449409	-38.1396245715737	-172.053152690159	-91.0315118474802
Half-permuted	7	non-preserved	71	3	0.475801164794419	0.67846816401749	0.452851072161094	0.0222741696800644	0.0462207408601607	0.0450655957773267	8	8.5	8	0.247301175598311	0.0388106578156120	0.000307408793306936	0.00652905528638329	0.0335509291318575	0.0335946505869581	0.109816682854532	0.081044558976245	0.0646258331138345	-0.0195780487573505	0.158756293819925	0.0797648397375248	0.52112676056338	9.2969883033067	0.305432595573441	0.814534033790257	0.0154250867698026	23.4080263882731	19.0829672888107	16.9881631351115	40.6987902438378	27.7330854877356	3.56420724154989	3.2755723530308	-124.806496868618	-80.757181565646	-64.2989197956392	-361.689783324363	-168.855812171590	-3.73878766819294	-3.27799123668243	-123.727315622571	-79.6780003195984	-63.2197385495916	-360.610602078315	-167.776630925543
Half-permuted	8	non-preserved	206	6	0.436094058982512	0.644447985894643	0.41262108860767	0.0179966080292896	0.0478407166569577	0.0416781254494005	9	9	10	0.194355230631854	0.0569662229865057	0.00268179792520639	0.00407866450372584	0.029727001464744	0.0292222581704392	0.0660177481461328	0.0223572474719076	0.0280532182646045	-0.00323379314200693	0.0399742483411905	0.0394428854921401	0.446601941747573	16.6829096716021	0.271181624437604	0.85370555548095	0.00846407337005262	43.149804329449	34.5080691261924	28.8698997338389	74.1454195839018	51.7915395327056	6.32144894244066	4.4659066202368	-422.549575787805	-260.517793224158	-182.846006811980	-1196.04560094662	-584.581358351453	-9.88752571326375	-5.39940614588353	-421.470394541758	-259.43861197811	-181.766825565932	-1194.96641970057	-583.502177105405
Half-permuted	9	non-preserved	441	7	0.418536475073809	0.630174346689275	0.395874924530371	0.0150124852025906	0.0436627818208296	0.0358373354274722	10	8	11	0.214282432805385	0.0577442410483786	0.00233407419895683	0.00438696812363181	0.0317583598382691	0.0297291467310184	0.00601057043076718	0.0155972901818212	0.0511729590702352	-0.00231865930681296	0.00984943936955454	0.00929541904631272	0.498866213151927	51.9720868389536	0.305730777159349	0.869740825358138	0.00447135724644543	57.1273730708679	53.6550841840088	45.748927195952	103.777268127107	60.599661957727	5.98570981117493	3.3618368882345	-713.441365507004	-627.267107570672	-456.541109853444	-2341.03051595284	-799.615623443335	-8.96768713808525	-3.41214404182040	-712.362184260956	-626.187926324624	-455.461928607396	-2339.95133470679	-798.536442197288
Half-permuted	10	non-preserved	941	9	0.400132738300435	0.612054524756097	0.374168585850629	0.0137365243239258	0.0475953875573395	0.0350596599305026	8	8	10	0.200563647710673	0.0663973150247561	0.00479188126787132	0.00424726073204306	0.0389608470388594	0.0332515502704979	0.0257805597117994	0.00250095551983794	0.0786435455233221	-0.00130458093104934	0.0968082313793292	0.0426790850874093	0.483528161530287	117.252332067206	0.297872340425532	0.917355587996401	0.00447135724644543	71.9153105928093	68.7555229988893	52.5286168367297	134.52942427466	75.0750981867293	9.12917000588106	4.39834780796224	-1127.46831440042	-1028.76140632475	-601.284380902259	-3932.49474345567	-1226.17522247609	-19.462014440555	-5.26329252712602	-1126.38913315437	-1027.68222507870	-600.205199656211	-3931.41556220962	-1225.09604123004
In-module permuted	0	NA	912	12	0.0213857639047973	0.115616525636546	0.0814031753523808	1.59371578553192e-05	0.000514170055529563	0.000517859072112818	7	9	5	0.0397748835210223	0.0172525752519896	0.000117933859806746	0.000132574873777307	0.00650330436950862	0.0066365545785948	0.0387689139327206	0.0971523272344853	0.0839995385093281	0.00102716231444219	0.0192945555411491	0.0182322763353282	0.830043859649123	40.3466959484866	0.68881795597666	0.301220411411717	0.0310408579675256	-20.5117995059435	-20.3490417725016	-20.6745572393854	-21.8310597145127	-11.7645432792315	-17.1129709269726	-18.7997405704871	-5.14666911789485e-93	-1.02805910617254e-92	-1.27471740642593e-95	-2.55497825659221e-106	-1.29087901662155e-32	-2.57934495395365e-66	-1.64785734695751e-79	0	0	0	0	0
In-module permuted	0	NA	1000	11	0.0850483627942797	0.21570709748775	0.107329948742448	0.00116913550732154	0.0265768597174337	0.0254476691457732	6	6	3	0.0830259761160368	0.0189001907527394	0.000967275581427215	0.0007456933269866	0.0159839741021668	0.0151094808567254	0.0795052221675034	0.0939704233575234	0.091702734031112	0.0112352080013414	0.093166206564129	0.0482325696110838	NA	NA	NA	0.297314113009189	0.00519407877409828	-0.529377311341348	-0.801881708526018	-0.512251922599804	0.0699239955187682	-0.546502700082893	-0.633293741844883	-0.632144505885982	-0.153863325104577	-0.103094047785211	-0.157538891405576	-0.325941091498757	-0.150187758803577	-0.132692187223846	-0.132913484000060	0	0	0	0	0
In-module permuted	1	preserved	34	1	0.499917690150479	0.698749017905398	0.473072643696866	0.0237179362187561	0.0433367828641459	0.0441950299911357	4	3	4	0.376374281358822	0.128670285247146	0.00632734494752584	0.0109054543139315	0.0315334424391629	0.0321138407346187	0.0577883247924876	0.0909249152407219	0.0783874377342664	0.0112259378647675	0.0956624210417177	0.0946016205186313	0.647058823529412	37.8535327367257	0.411764705882353	0.70594867594997	0.851961384865647	22.1881591611177	16.8848227562406	19.1169869531014	37.635080095627	25.2593313691339	2.95695460559024	2.98116790081668	-110.694809129464	-63.5361755909019	-81.0401445340392	-309.54217890773	-140.349473724888	-2.80869733190342	-2.84291919501393	-109.615627883416	-62.4569943448543	-79.9609632879915	-308.462997661682	-139.270292478841
In-module permuted	2	preserved	77	3	0.463869774950068	0.669910677966165	0.441789507134995	0.0197506870413272	0.0421991151066736	0.0411758693948289	5	3.5	6	0.368897509039556	0.155258012706467	0.0193513276707778	0.00965931313783531	0.0277260797395156	0.0278415246937094	-0.0351663020772796	0.0852466612929925	0.137214796862281	0.0221306464223146	-0.138230500963634	-0.0713757911463648	0.701298701298701	78.3084292559965	0.489063568010936	0.865149646598737	0.898713512783936	28.4174772879706	20.5586225274116	20.3064220631953	50.9244728407477	36.2763320485296	3.65539822891257	3.35703118864249	-190.60534393793	-93.4918982547115	-91.2486037802618	-565.234543728859	-287.718789621149	-3.89146362239647	-3.40459072827471	-189.526162691882	-92.4127170086639	-90.1694225342142	-564.155362482811	-286.639608375101
In-module permuted	3	preserved	144	6	0.442226669214680	0.651502022957788	0.42059122802663	0.0174487326332588	0.0418639822695211	0.0390300391546042	6	5	8	0.370192747008016	0.0551931996538753	0.000234625148526161	0.0111216790756956	0.0336917816445492	0.0316670034809042	0.0117792885356033	0.0597376494119385	0.0825195520648795	-0.0179605675230553	0.0550397533570089	0.0147896340813569	0.763888888888889	137.846828016329	0.582264957264957	0.855624853462933	0.94119266632025	38.611150792353	33.3246731774873	31.6971846929785	78.8273529224058	43.8976284072186	4.11653291132426	3.34425469960132	-331.778240871850	-243.071605882400	-220.070875781070	-1351.59484585512	-420.484875861301	-4.71600442169697	-3.38455522911790	-330.699059625803	-241.992424636353	-218.991694535022	-1350.51566460907	-419.405694615253
In-module permuted	4	preserved	258	8	0.428798070329841	0.638748127353045	0.405847387128568	0.0167544738361151	0.0461467312298006	0.0394762611341640	1	1	5	0.380715583699154	0.147938703181292	0.0207392933701905	0.0122546920685049	0.0388431849179044	0.0337483513065999	-0.0405543428152232	0.0904128173612256	0.204646641093386	0.0305102460523016	0.0119310346728722	-0.0396479062399275	0.84108527131783	200	0.706904352547281	0.8327709273377	0.797409522672772	51.0160852731435	41.0391512596015	41.5004414300859	100.669300942003	60.5317291162011	6.21411278447249	4.18042186448497	-586.91773083452	-367.734520888861	-376.007186210221	-2203.03908402361	-797.82827545882	-9.58825030941991	-4.83718360073854	-585.838549588473	-366.655339642813	-374.928004964173	-2201.95990277756	-796.749094212773
In-module permuted	5	preserved	451	9	0.419311868912225	0.62973692614103	0.395379354898256	0.0157824579787133	0.0480071905633549	0.0381954499559191	4	3.5	11	0.373215491664472	0.0775223953813492	0.00512820188577938	0.0118313980588629	0.0412694334684656	0.0332647278926549	-0.0428671039665085	0.0301515240467699	0.102666712178403	-0.00933007059001039	0.0081092341747278	-0.0446310779524611	0.875831485587583	200	0.766839122936684	0.804535850585501	0.907456689029575	82.5213730200662	73.9121201681308	62.6316409529763	152.397076851399	91.1306258720017	9.15699552734252	5.34910936462856	-1497.13242127733	-1188.54358977753	-854.004351069267	-5045.79831721503	-1805.72125277713	-19.5737955805133	-7.354636097192	-1496.05324003128	-1187.46440853148	-852.925169823219	-5044.71913596898	-1804.64207153108
In-module permuted	6	non-preserved	35	2	0.481754331004985	0.685421439424272	0.454568817357377	0.0202311769429054	0.0401378657843148	0.0408719989275107	5	6	1	0.0706775217283055	0.0555495515991853	0.00254517616984766	2.12132586937417e-05	0.000351497300139351	0.000351590601928408	0.354941352157634	0.225987723213900	0.0366596127877169	0.0208825632435710	0.286801154096226	0.313424704584172	0	0	0	0.70594867594997	0.794876628244407	25.0145233434927	20.0354502904939	18.7768995691733	38.6240141736797	29.9935963964914	3.29142245395077	3.31879770278051	-143.047372518697	-88.8690508680219	-78.233964785707	-325.929634339177	-197.225694169372	-3.30241283916888	-3.34483323077993	-141.968191272649	-87.7898696219743	-77.1547835396593	-324.850453093129	-196.146512923324
In-module permuted	7	non-preserved	78	4	0.459855026228949	0.666273196493857	0.436962977106872	0.0195428278004048	0.0433026471719586	0.0418430100373011	12	10	12	0.0430048064222755	0.0220827763340358	-0.00329400084197534	1.35898588688124e-05	0.000212258935770302	0.000212368646157239	-0.158952779873506	0.0410618600015049	0.0180711976061890	-0.0375312280188174	-0.188341014724327	-0.191362337726788	0	0	0	0.804535850585501	0.794876628244407	30.9967011532354	23.2678415643299	22.030303647417	54.9286383122575	38.7255607421408	4.12093261760807	3.71279330642503	-223.482447956235	-119.328521562025	-107.132000270012	-657.305982992354	-327.636374350445	-4.72429509492588	-3.9893094186791	-222.403266710187	-118.249340315977	-106.052819023965	-656.226801746306	-326.557193104398
In-module permuted	8	non-preserved	138	5	0.45804847507406	0.662957455052328	0.435618472920217	0.0210187125174838	0.0494774641121252	0.0452128070993807	10	10.5	9	0.0341566318163529	0.00607793292321531	-0.00107328412188823	1.5297300554673e-05	0.000348120344002132	0.000348459336732506	0.0939731733789834	0.00236206040667972	0.0278594882815004	-0.00741070118970181	-0.0256910605626347	0.0673742370842662	0	0	0	0.87184006667359	0.797409522672772	45.2582397105808	32.833272822876	29.0573488879332	81.9972252191382	57.6832065982856	6.20125250430289	4.95575971953527	-480.345673641868	-236.005700816778	-185.206685450431	-1462.31218758466	-724.685646466957	-9.55272133967983	-6.4434068023745	-479.26649239582	-234.926519570731	-184.127504204383	-1461.23300633861	-723.60646522091
In-module permuted	9	non-preserved	252	7	0.433791148937042	0.642978062861434	0.411240906733744	0.0172404539334813	0.0447248085123915	0.0390646800230533	10	11	7	0.0247870409191403	0.00405704762274717	-0.000723693883266615	1.47303481646824e-05	0.000463044780582943	0.000463955008918269	0.00142025943000418	0.0616755340885595	0.0204899300756355	-0.00691899249730755	-0.101216950536127	-0.0511420909286114	0.00396825396825397	5.12549691750762e-12	0	0.893520290684212	0.94119266632025	58.1807556756329	47.3833858738097	40.7963627470655	103.374799478319	68.9781254774561	6.16325588765403	4.29133787368577	-762.515602448694	-489.610693197623	-363.417508712798	-2322.92478274435	-1035.42051169976	-9.44815854843858	-5.05158741012737	-761.436421202646	-488.531511951575	-362.338327466751	-2321.84560149830	-1034.34133045372
In-module permuted	10	non-preserved	453	10	0.414203427589989	0.625591533309878	0.390164814915406	0.0150280933879200	0.0465777173817006	0.0371187386001348	9	10	8	0.0206257855496994	0.00734922298057977	0.000218927691672049	1.48542799953797e-05	0.000526868783835633	0.000528824054995998	-0.00487457062899945	0.0453397647577739	0.0585073568308677	0.00245515550880125	-0.0384462625998418	-0.0514619081027293	0	0	0	0.914506522981771	0.886132912157777	70.3605828699569	61.1639669120383	46.7817403802738	153.980930342254	79.5571988278754	7.94231860248586	4.5940866080477	-1095.62024848513	-814.540228639573	-477.302883507534	-5151.17521610495	-1376.70026833068	-15.0034085767858	-5.66289146645107	-1094.54106723908	-813.461047393525	-476.223702261486	-5150.0960348589	-1375.62108708463
Small pathways	0	NA	500	12	0.0512597689962113	0.172102018263451	0.0150691214026708	6.34172174237811e-05	0.00222586543491488	0.00227292444919297	11	12	6	0.0477656996815631	0.0835156964512891	0.00930865199680963	7.37701055095129e-05	0.00235787496542953	0.00241507372021944	0.430269483740879	0.644123728913155	0.656261117261228	0.142671390268164	0.315309214124833	0.318456286492800	NA	NA	NA	0.297494329982907	0.0432371608228722	-4.11977055770087	-4.13031219827242	-3.39290662949497	-4.52250791094893	-4.10922891712931	-4.7932630533756	-4.75569690591146	-8.2435668425032e-06	-7.86668458551386e-06	-0.000150194590573823	-1.32701491536468e-06	-8.62044909949254e-06	-3.56317570216983e-07	-4.29437095555813e-07	0	0	0	0	0
Small pathways	0	NA	500	11	0.0628175380306911	0.180424728046743	0.0194941923778353	0.000101620890666552	0.00289100878780217	0.00296893979642178	11	11	7	0.0497172749936193	0.0435766972195003	0.0117339504592715	7.95743312576376e-05	0.00272335723741045	0.00278873934593416	0.371299963399798	0.205720073343789	0.234006313462282	0.159339832053027	0.508572631725974	0.507789803221581	NA	NA	NA	0.103554919089461	0.0982714075968785	0.783433459969933	1.75903945176989	0.638968676177976	0.92789824376189	0.351217684333177	-0.260445917002795	-0.26252237258162	-0.667673863196097	-1.40576877710356	-0.58265844066449	-0.752689285727705	-0.440437450921846	-0.219869924262731	-0.219293487849684	0	-0.326587531055935	0	0	0
Small pathways	1	preserved	25	5.5	0.135852129715306	0.295362414775005	0.0686242982866267	0.000266244545166304	0.00259883033785523	0.00260538569343946	5	4.5	5	0.134979932303795	0.112695143349790	0.0627575847687827	0.000288235159826703	0.00259146956159625	0.00259821518918614	0.698529123467053	0.752816795393113	0.68556729294507	0.564371481784656	0.491571620968377	0.490608497515516	NA	NA	NA	0.157291323581789	0.203697587693492	1.89048725593207	2.04351921655294	1.73745529531120	4.36608201354405	1.02524993512132	0.682676347160242	0.682094602534513	-1.53691445625470	-1.6882348361276	-1.38559407638181	-5.19895663434846	-0.816381049818471	-0.606590317302845	-0.60626766027156	-0.457733210207079	-0.609053590079976	-0.306412830334182	-4.11977538830083	0
Small pathways	2	preserved	35	3	0.153899090086948	0.324325390393866	0.084127366201545	0.000363186321660261	0.00282832606431267	0.00284337360919625	1	2.5	1	0.146928253630364	0.265403104132677	0.0622212673580783	0.000294824838456358	0.00225937039450421	0.00227129681928028	0.886808924566306	0.893946111183792	0.756554415888491	0.579835572809849	0.732347108889658	0.732533862612707	NA	NA	NA	0.140714720095433	0.0975087929283244	4.45801815528068	4.8972829361229	4.01875337443847	8.29815157749681	2.89708749214749	0.635993299200206	0.640487895546066	-5.42365849557525	-6.3134938685028	-4.5338231226477	-16.2767754623003	-2.72509813614765	-0.581052067077967	-0.583479767242469	-4.34447724952763	-5.23431262245518	-3.45464187660008	-15.1975942162527	-1.64591689010002
Small pathways	3	preserved	50	6.5	0.132328978044348	0.273814856850066	0.0663317948389178	0.000339125482567534	0.00339848426870244	0.00341553414644377	4	4.5	2	0.120255419289639	0.217617028933623	0.0449484495277953	0.000291599557676368	0.00283974958490317	0.00286022795769075	0.885715934980027	0.890944370338896	0.7800434459416	0.520829759698974	0.71173849570333	0.711835879058425	NA	NA	NA	0.102584236988881	0.0611790556583788	3.70151074279708	4.34032411777119	2.74072840178015	6.35022613779006	3.06269736782296	1.07915796359933	1.07370211055022	-4.05389862620861	-5.14790840220821	-2.51354714803337	-9.96859428217344	-2.959888850209	-0.853070321718815	-0.84931075800046	-2.97471738016098	-4.06872715616058	-1.43436590198574	-8.88941303612581	-1.88070760416138
Small pathways	4	preserved	70	9.5	0.0969260261384487	0.237799594829929	0.0598106327452901	0.000261670025331514	0.00420423716114148	0.00424226530194825	5	6.5	4	0.104715485385464	0.198102009566017	0.0447940196672327	0.000209980841966034	0.00335357080362823	0.0033729246523619	0.702159068182301	0.839719402074659	0.773267264328298	0.478572260350321	0.649385320298705	0.650856348010905	NA	NA	NA	0.100543521837661	0.0953992146928127	2.02924963477175	1.55783189940293	1.35460541531408	6.07915729162986	2.50066737014057	1.74481744845316	1.75167921076265	-1.71611875294088	-1.22448748126015	-1.05664571952252	-9.21890625228952	-2.20775002462162	-1.39245571121011	-1.39886939598358	-0.636937506893259	-0.145306235212526	0	-8.1397250062419	-1.12856877857399
Small pathways	5	preserved	100	4	0.138217576783713	0.296496539929644	0.082343391390246	0.000469927962396539	0.00476091615914162	0.00486607330350092	2	1.5	3	0.124217881479057	0.240593455330520	0.0677550695043969	0.000440115654863333	0.00449483283375757	0.00458898604498943	0.736522685647497	0.878704923303478	0.79874594159819	0.57528496983508	0.680404623104492	0.661584908280415	NA	NA	NA	0.100543521837661	0.0611790556583788	8.5637089878266	8.04126357952243	6.96454645696025	12.1501033172823	9.08615439613077	3.19311490598036	3.28931961366156	-17.3209560279839	-15.3520463460588	-11.7832228070515	-33.5429273016888	-19.2898657099089	-3.15259107153998	-3.29916692747379	-16.2417747819362	-14.2728651000112	-10.7040415610039	-32.4637460556412	-18.2106844638613
Small pathways	6	non-preserved	25	9	0.115447179010440	0.261841870266046	0.0460382346322726	0.000225530917938369	0.00332051214245413	0.00332918033881137	8	7.5	10	0.132893721883121	0.148970261926846	0.0275831881957841	0.000159460876077249	0.0013282704185908	0.00133033825795480	-0.166559434290437	0.327479751330874	0.293389035132108	0.0198069262827517	-0.106721359092126	-0.106779963432814	NA	NA	NA	0.164512878095871	0.165803876318698	0.720897386587003	0.510758736855465	-0.0247800176271266	1.84966556986068	0.93103603631854	1.38726640450550	1.38504505998047	-0.635366540286474	-0.516042030851906	-0.292527947128596	-1.49240204472354	-0.754691049721042	-1.08259810503255	-1.08082069857744	0	0	0	-0.413220798675910	0
Small pathways	7	non-preserved	35	1.5	0.172718380143600	0.335807343377704	0.091900367178643	0.000416870921032914	0.00222084405825822	0.00223284683589458	8	7.5	12	0.130368246206364	0.164691979132964	0.027135828452637	0.000202752603994684	0.00183443784190785	0.00184154275285500	0.353463188744719	0.01655716160955	0.329624359265720	0.0128841520640381	0.227710391811091	0.232037286883074	NA	NA	NA	0.106616417498730	0.126656711407775	5.26244093334523	5.36350982476018	5.16137204193028	7.37858262942301	3.54830271856380	0.269826061246736	0.275385573692328	-7.15041835585741	-7.38923228752527	-6.91160442418955	-13.0969548291043	-3.71250918321016	-0.404893014139652	-0.40725712607099	-6.07123710980978	-6.31005104147764	-5.83242317814193	-12.0177735830567	-2.63332793716254
Small pathways	8	non-preserved	50	7.5	0.126144431952134	0.287386538885557	0.0617833660219852	0.000191477599892550	0.00229910315146647	0.00231565775842588	6	2.5	8	0.152266109380532	0.222873347794231	0.0360108103483517	0.000439871291892905	0.00335002962044196	0.00339393691483989	-0.0396740279876971	0.21857207300338	0.35069757384078	0.0656684685241693	-0.00448855330863993	-0.00555915688009576	NA	NA	NA	0.114414749412637	0.0859188394598586	4.27676526021163	4.17646638674799	4.37706413367527	5.87621018810525	1.56996984535495	0.256059292964053	0.265918823224687	-5.02521876825047	-4.8296319694882	-5.22080556701273	-8.67802347323472	-1.23499446705239	-0.39907877982249	-0.403237064119372	-3.94603752220284	-3.75045072344057	-4.14162432096511	-7.5988422271871	-0.155813221004760
Small pathways	9	non-preserved	70	1.5	0.160974697663661	0.330069257162733	0.0929988716616427	0.000523974616911871	0.00466756659135933	0.00477799595906134	9	9	9	0.114811883909045	0.148229763707417	0.0247640762314989	0.000176309133055234	0.00191108775825876	0.00192385546827833	0.0239214268136413	0.085001059173722	0.322041947176758	0.0537372169286619	0.107722947382065	0.0973798012941823	NA	NA	NA	0.106616417498730	0.0779493617883107	7.71097899537159	8.52426402967893	6.89769396106425	12.1055470782673	6.85462200255727	2.36668887333505	2.45102657757737	-14.3460370610765	-17.1141174989048	-11.5779566232481	-33.3066729149434	-11.4467158923519	-2.04701360175446	-2.14736926501346	-13.2668558150288	-16.0349362528572	-10.4987753772005	-32.2274916688958	-10.3675346463043
Small pathways	10	non-preserved	100	5.5	0.120063607453801	0.292799692563244	0.0769521774037385	0.000373122316339683	0.0038201264832753	0.00388395328681677	9	5.5	11	0.129892034171084	0.213092606957178	0.0258326841089012	0.000316335059409237	0.00325232463573619	0.00329805378662729	0.0179490902038903	0.055264853393634	0.393540614820704	0.0153043214512782	0.0220035526273884	0.0195710763922257	NA	NA	NA	0.150682554274408	0.0779493617883107	5.6966770130712	4.95929290592753	6.04506150127783	11.4755111792093	5.34829252486458	1.10133006288871	1.13238129380589	-8.23974615051166	-6.45130217148148	-9.12681598901584	-30.0576457153893	-7.35267631200748	-0.868456667579436	-0.890296335872798	-7.16056490446403	-5.37212092543385	-8.04763474296822	-28.9784644693417	-6.27349506595985
Large pathways	0	NA	500	12	0.0386563753003634	0.146289228838911	0.0084175393928634	3.68269164241284e-05	0.00186893451479175	0.00189630324822153	12	12	7	0.0397891952017908	0.0116872814544593	0.00494993540501208	5.78848731162104e-05	0.00277640445852716	0.00283897204679043	0.311357059015832	0.0130060693116834	0.0289901970666032	0.0876510304047244	0.304906852022496	0.296648790009022	NA	NA	NA	0.162338589550644	0.141670777999811	-9.06097205161346	-6.94445716545123	-8.94349254115179	-9.17845156207514	-9.80419435298111	-14.1950288431953	-14.8021128282958	-4.5687155277607e-20	-8.24982163704508e-13	-8.18777104770296e-20	-9.49660007818447e-21	-2.34530775007093e-23	-2.13555562250402e-46	-3.08246166400254e-50	0	0	0	0	0
Large pathways	0	NA	500	11	0.0628175380306911	0.180424728046743	0.0194941923778353	0.000101620890666552	0.00289100878780217	0.00296893979642178	11	11	6	0.0497172749936193	0.0435766972195003	0.0117339504592715	7.95743312576376e-05	0.00272335723741045	0.00278873934593416	0.371299963399798	0.205720073343789	0.217764620064489	0.159339832053027	0.508572631725974	0.507789803221581	NA	NA	NA	0.0654466617720738	0.0731373535797072	1.16466476157489	1.58517171593558	0.812188407082642	1.42695038985182	0.902379133297956	0.428922756021234	0.42450851151072	-0.925595076456783	-1.24823095523758	-0.681223660352735	-1.11465519398340	-0.736534958930164	-0.476266900867294	-0.474181283539995	-0.0177369739678886	-0.169049709189957	0	-0.0354739479357773	0
Large pathways	1	preserved	100	3.5	0.124369544485686	0.265127204495138	0.0625690657461693	0.000347391641074857	0.00358952456103126	0.00365901942322267	4	3.5	4	0.120439647760748	0.196650374919966	0.0482958324583836	0.000324409300713637	0.00336795514734529	0.00341731951894628	0.762707116714102	0.86297799494225	0.795143415456818	0.525622167819157	0.676326564833206	0.670299929073473	NA	NA	NA	0.0501183333861895	0.026569664274547	10.7683240599844	11.2564495145199	7.27655930394536	14.9898922011704	10.2801986054490	2.92014389417233	3.02239331722088	-26.6659195939481	-28.9680715979344	-12.7664434604108	-50.3691051793483	-24.3637675899619	-2.75712354112384	-2.90172936895520	-25.5867383479005	-27.8888903518867	-11.6872622143631	-49.2899239333007	-23.2845863439143
Large pathways	2	preserved	150	1	0.125912241225713	0.275835061927632	0.078439385041565	0.000389267475918193	0.00373727900103975	0.00382663135289717	2	1.5	2	0.124440413844047	0.204047593325912	0.0568375195237667	0.000342293082742089	0.00348976123290221	0.00358613432586843	0.748840174698263	0.873543397476507	0.778402078846773	0.546767615783914	0.655651878825102	0.63583057404456	NA	NA	NA	0.0292924829390989	0.0344710556509134	5.56066374416965	6.32743959844873	4.6233086853301	24.6569778279701	4.79388788989058	0.691678695733394	0.766683262351894	-7.99583681067388	-9.9043730643202	-5.72392088692233	-133.810001345755	-6.08730055702756	-0.611597589930463	-0.6543617955124	-6.91665556462625	-8.82519181827257	-4.6447396408747	-132.730820099708	-5.00811931097994
Large pathways	3	preserved	220	9.5	0.093392152969628	0.223744883349294	0.0530976934123362	0.000245985394968025	0.00396154705492869	0.00405993187675449	5	6.5	5	0.0956687812125599	0.173294450047876	0.0423750616397771	0.000267895935631751	0.00424141019672143	0.00436056664137122	0.824233426204541	0.832916433583694	0.799605245726476	0.449374629597313	0.674479337417503	0.675590568789292	NA	NA	NA	0.0269256909687982	0.0316635116928208	5.87088404199963	4.44704640217488	2.42771534111081	11.8323020172069	7.29472168182438	4.48963350042381	4.61214129278422	-9.09308633356775	-5.36121613540484	-2.11935033607191	-31.8765534178237	-12.8249565317307	-5.44766145156946	-5.7005559796789	-8.01390508752013	-4.28203488935722	-1.04016909002429	-30.7973721717761	-11.7457752856830
Large pathways	4	preserved	330	8.5	0.105142523622669	0.246183896626574	0.0598980652376411	0.00022829585090754	0.00328880713319638	0.00341007148665859	3	5.5	3	0.104875764752784	0.207927278834956	0.0488470549277155	0.000226017346763992	0.00324951769033309	0.00335857247924920	0.76296054429643	0.865326274308344	0.805648173492313	0.468592079307532	0.682238024757358	0.678899732851607	NA	NA	NA	0.0252212190794671	0.0196833295257169	6.64986690041628	6.458644307138	6.84108949369456	18.0586045445934	3.70301596532729	-0.122375997015227	0.00697067595940464	-10.8414130214274	-10.2771806648738	-11.4056453779811	-72.4716769980829	-3.97254546308292	-0.260665533391231	-0.303452174900472	-9.7622317753798	-9.19799941882613	-10.3264641319335	-71.3924957520353	-2.89336421703529
Large pathways	5	preserved	500	4.5	0.115052463279213	0.261521994331122	0.0689556029650572	0.000346140925925397	0.00427364502960597	0.00452228491273994	2	2.5	2	0.113661878113608	0.220246665314605	0.0555270065330707	0.000324034117583561	0.00400078389166949	0.0042399361313706	0.790144095432871	0.884512383492135	0.805877489450338	0.527631765489808	0.75535916333145	0.740331044578414	NA	NA	NA	0.0252212190794671	0.0196833295257169	32.1912981369616	54.9190696670712	12.1297038211102	40.4482189555669	23.9343773183564	3.4804736601613	3.79426909457342	-241.722224382581	-657.077665275043	-33.4346549871209	-357.271825601876	-126.172623163287	-3.60160158638827	-4.13053648788524	-240.643043136534	-655.998484028995	-32.3554737410733	-356.192644355828	-125.093441917239
Large pathways	6	non-preserved	100	7	0.108743705075269	0.255154617458059	0.0518924548032562	0.000260523297739112	0.00436225142117626	0.00443488677951692	10	10	8	0.0909406281292746	0.117091129115678	0.0136539801305518	0.000145071223984403	0.00195466269784708	0.00196989600848673	0.0439144320164388	0.0279779966825221	0.396407456380172	-0.00302455981936301	-0.0342311378289187	-0.0334324990432266	NA	NA	NA	0.0565193149233676	0.205719607264087	4.53382454590439	4.34711480812196	4.72053428368681	7.11873800254535	2.75850990188607	0.870728756044756	0.894464618344523	-5.54544222407528	-5.1613396943034	-5.92954475384716	-12.2639234526683	-2.53711148147694	-0.716809311719075	-0.731570227972405	-4.46626097802765	-4.08215844825577	-4.85036350779953	-11.1847422066206	-1.45793023542932
Large pathways	7	non-preserved	150	8.5	0.0977593884465736	0.247438716215058	0.0573287290432509	0.000205322210694983	0.00278575961400626	0.00283293811406684	7	6	9	0.128040549421506	0.170436104547134	0.0190417280981826	0.000292835708872203	0.00306369142676971	0.00312077578037943	0.0185791866306315	0.110724268751383	0.339363361204648	-0.0194560711001266	0.102454831338497	0.102294997662801	NA	NA	NA	0.0572221847850632	0.021283117239147	4.56737825039403	5.38833953743147	3.41960572900909	11.0377615391546	3.74641696335658	-0.0586174968667026	-0.0297948316471924	-5.74817472850624	-7.44908946869429	-3.50367964333497	-27.9009869899342	-4.04725998831819	-0.281189836695768	-0.290827885347702	-4.66899348245861	-6.36990822264666	-2.42449839728734	-26.8218057438866	-2.96807874227057
Large pathways	8	non-preserved	220	3	0.122221987269408	0.268919486680542	0.0682284624906148	0.000357789217398522	0.00378148837219917	0.00390212220842599	7	6	11	0.107824037095051	0.172761328646749	0.0220956487646025	0.000282850545681704	0.00395010607106281	0.00405513275689251	-0.0674471891488032	0.00488507433137453	0.34267056448577	0.0100508556337102	-0.0660461924787101	-0.0654443324995309	NA	NA	NA	0.0209345803830698	0.0271941425156050	7.35016887209683	7.40839607089344	6.2303185057012	12.2435221279027	7.29194167330021	0.94893871143174	1.03912928098338	-13.0051839273746	-13.1943767034304	-9.63312167329117	-34.0410506423904	-12.8159911513189	-0.766176997865584	-0.825729910467091	-11.926002681327	-12.1151954573828	-8.55394042724354	-32.9618693963427	-11.7368099052712
Large pathways	9	non-preserved	330	3	0.121939615494920	0.274183034669893	0.0691688957437698	0.000327136114752573	0.00423087004643992	0.00442110881822367	9	6	11	0.112007436203071	0.140803469468298	0.0197757102957956	0.000302385347616615	0.00407943808707326	0.00424621551979605	-0.0826928167503497	0.0146443071721271	0.333749667298359	-0.0133375166692909	0.0717261102505946	0.0650623230919028	NA	NA	NA	0.0150391158531511	0.0143163657227283	19.8574933396524	27.9862495341514	11.7287371451535	28.28996147685	9.78182983926388	1.21124909524438	1.38188021147920	-101.632892370719	-171.922856291867	-31.3429284495720	-175.638960134886	-22.1714949255189	-0.947306150728908	-1.07829145954496	-100.553711124672	-170.843675045819	-30.2637472035244	-174.559778888838	-21.0923136794713
Large pathways	10	non-preserved	500	6	0.112698239090447	0.254353139927695	0.0600870329186537	0.000321757298630907	0.00405607108694661	0.00427937938989604	9	7.5	10	0.108480777656632	0.140928229640014	0.017717125159591	0.000276985228308090	0.00377225354479558	0.00397540118761548	-0.0110016712799719	0.00460459291950465	0.329028590588419	-0.0023637775465674	-0.0572158988504607	-0.050556417151253	NA	NA	NA	0.0150391158531511	0.0143163657227283	11.1814458480907	11.2643034525792	8.210473631067	14.3968139068436	11.0985882436021	3.28541776440508	3.68302504601611	-28.6012495566143	-29.0067781772534	-15.9579806274527	-46.5671557288574	-28.1957209359753	-3.29314886452976	-3.93839203147804	-27.5220683105667	-27.9275969312058	-14.8787993814051	-45.4879744828098	-27.1165396899277
[truncated: 62 more columns]
